# Supplementary material for: (5,7-Dimethyl-2-oxo-2H-chromen-4-yl)methyl pyrrolidine-1-carbodithio­ate
Source: Acta Crystallogr Sect E Struct Rep Online. 2012 May 2;68(Pt 6):o1584. doi: 10.1107/S1600536812018004 (PMC3379197; doi:10.1107/S1600536812018004)
Supplement: Supplementary file 2 [file e-68-o1584-Isup2.hkl]

#
# h,k,l, Fc-squared, Fo-squared, sigma(Fo-squared) and status flag
#
data_I
_shelx_title ' CHEM_Mahesh_P9_0ma in P2(1)/c'
_shelx_refln_list_code          4
_shelx_F_calc_maximum      183.37
_exptl_crystal_F_000       704.00
_reflns_d_resolution_high  0.8410
 
loop_
 _symmetry_equiv_pos_as_xyz
 'x, y, z'
 '-x, y+1/2, -z+1/2'
 '-x, -y, -z'
 'x, -y-1/2, z-1/2'
 
_cell_length_a    13.7023
_cell_length_b    15.9082
_cell_length_c     7.5511
_cell_angle_alpha  90.000
_cell_angle_beta  103.358
_cell_angle_gamma  90.000
 
_shelx_F_squared_multiplier     1.000
 
loop_
 _refln_index_h
 _refln_index_k
 _refln_index_l
 _refln_F_squared_calc
 _refln_F_squared_meas
 _refln_F_squared_sigma
 _refln_observed_status
   1   0   0        0.91        0.00      0.60 o
   2   0   0     6386.42     6004.26     83.70 o
   3   0   0     1927.28     1924.19     23.22 o
   4   0   0      522.30      511.31      6.57 o
   5   0   0     4967.39     4622.17     40.80 o
   6   0   0     3884.47     3568.43     33.09 o
   7   0   0    18129.11    17199.48    143.01 o
   8   0   0       83.96      138.97      3.73 o
   9   0   0      562.15      633.05      8.91 o
  10   0   0        0.17        0.45      1.70 o
  11   0   0       71.05       61.11      5.43 o
  12   0   0      175.25      193.12      8.30 o
  13   0   0      819.94      811.97     26.80 o
  14   0   0        2.29        6.42      3.29 o
  15   0   0       30.65       39.53      5.31 o
   1   1   0     5149.06     4667.14     67.74 o
   2   1   0     3272.51     3115.60     26.07 o
   3   1   0      309.23      322.61      3.41 o
   4   1   0        0.04        0.87      0.35 o
   5   1   0       41.32       50.12      1.51 o
   6   1   0      105.42       82.28      2.03 o
   7   1   0       60.03       57.81      3.03 o
   8   1   0      423.14      443.83      5.02 o
   9   1   0       27.51       47.07      2.67 o
  10   1   0       10.11       12.02      2.96 o
  11   1   0      122.70      124.75      4.66 o
  12   1   0       67.76       71.92      4.32 o
  13   1   0       13.22       15.43      2.53 o
  14   1   0       66.09       67.31      4.65 o
  15   1   0       52.15       57.59      4.46 o
   0   2   0     4107.19     3983.67     56.30 o
   1   2   0     2597.98     2365.64     34.02 o
   2   2   0      375.36      449.69      6.26 o
   3   2   0     1174.19     1182.95     11.12 o
   4   2   0     3203.31     3113.12     19.87 o
   5   2   0      346.04      295.30      3.78 o
   6   2   0       69.33       83.72      2.16 o
   7   2   0      532.65      614.11      5.62 o
   8   2   0       42.92       44.84      1.78 o
   9   2   0      271.25      254.90      3.51 o
  10   2   0      113.67      107.83      4.10 o
  11   2   0      181.08      184.76      5.48 o
  12   2   0        1.11        1.81      1.65 o
  13   2   0       11.57       17.61      2.59 o
  14   2   0        7.93        8.91      2.43 o
  15   2   0       50.05       44.89      4.30 o
   1   3   0      260.32      271.66      4.36 o
   2   3   0       97.12      100.10      2.65 o
   3   3   0       11.51       14.71      0.74 o
   4   3   0      533.05      551.30      8.73 o
   5   3   0     1689.74     1711.24     12.45 o
   6   3   0       89.53       89.35      2.20 o
   7   3   0       77.87       63.24      1.81 o
   8   3   0      149.22      125.07      2.87 o
   9   3   0       16.16       17.01      1.51 o
  10   3   0       21.80       21.71      2.02 o
  11   3   0      824.45      868.34     12.63 o
  12   3   0      398.07      433.26      8.87 o
  13   3   0       16.33       14.49      2.99 o
  14   3   0      148.63      145.62      5.86 o
  15   3   0       64.54       68.16      4.88 o
   0   4   0    26220.28    21938.50    225.14 o
   1   4   0     8032.93     7807.70     78.13 o
   2   4   0       14.18        6.89      0.74 o
   3   4   0        1.40        5.05      1.09 o
   4   4   0       13.28       11.92      0.90 o
   5   4   0     1354.54     1427.66     12.03 o
   6   4   0     3163.63     3055.20     22.93 o
   7   4   0      851.46      845.41      7.48 o
   8   4   0        4.64        0.67      0.64 o
   9   4   0        0.03        0.53      0.89 o
  10   4   0      257.75      251.68      5.26 o
  11   4   0      522.23      489.34      9.13 o
  12   4   0      185.71      208.92      6.28 o
  13   4   0       41.43       48.19      3.76 o
  14   4   0       18.27       19.37      2.87 o
  15   4   0       43.99       40.88      3.98 o
   1   5   0      457.67      518.20      6.25 o
   2   5   0        2.46        5.15      1.41 o
   3   5   0      515.93      542.28      5.42 o
   4   5   0      192.82      235.64      3.39 o
   5   5   0      621.65      609.05      9.82 o
   6   5   0      266.07      305.80      3.67 o
   7   5   0      264.20      226.22      3.52 o
   8   5   0      423.29      442.21      5.03 o
   9   5   0       31.92       27.33      1.85 o
  10   5   0      100.73      119.43      4.11 o
  11   5   0        3.75        5.59      1.57 o
  12   5   0       44.85       45.31      5.00 o
  13   5   0        7.49        6.92      2.11 o
  14   5   0        0.09        2.33      1.90 o
  15   5   0        0.41        1.65      2.07 o
   0   6   0       10.50        3.98      2.11 o
   1   6   0       48.78       48.19      2.27 o
   2   6   0      218.68      186.53      3.64 o
   3   6   0     6641.33     6706.56     49.11 o
   4   6   0       41.48       89.87      2.72 o
   5   6   0     3709.06     3823.60     24.99 o
   6   6   0      414.76      473.27      5.17 o
   7   6   0        7.91        3.12      0.76 o
   8   6   0      252.85      261.78      3.86 o
   9   6   0      135.61      133.29      3.82 o
  10   6   0     2120.74     2081.01     19.14 o
  11   6   0      208.45      204.11      5.22 o
  12   6   0      484.02      466.66      9.42 o
  13   6   0      115.28      105.59      6.48 o
  14   6   0       17.47       18.86      2.88 o
  15   6   0       60.58       64.49      7.41 o
   1   7   0       59.76       40.46      1.61 o
   2   7   0     1563.73     1628.16     16.45 o
   3   7   0      172.17      185.04      6.91 o
   4   7   0       20.02       35.46      1.54 o
   5   7   0      608.94      543.58      5.45 o
   6   7   0      757.67      818.04      7.45 o
   7   7   0       20.53       19.79      1.30 o
   8   7   0       12.45        9.03      1.21 o
   9   7   0      189.09      186.47      4.53 o
  10   7   0        2.88        6.56      1.67 o
  11   7   0      371.27      397.63      7.30 o
  12   7   0       15.38       19.52      2.74 o
  13   7   0       52.91       57.62      4.24 o
  14   7   0      122.86      121.34      7.30 o
   0   8   0        7.66        3.62      1.06 o
   1   8   0       65.82       69.38      1.81 o
   2   8   0        2.60        0.77      1.04 o
   3   8   0     2650.85     2747.34     22.72 o
   4   8   0        1.60        0.71      0.57 o
   5   8   0       24.41       40.27      3.19 o
   6   8   0       20.67       17.33      1.40 o
   7   8   0      501.99      523.04      5.89 o
   8   8   0      251.29      239.85      4.98 o
   9   8   0       72.94       66.04      3.95 o
  10   8   0     1625.40     1564.54     15.99 o
  11   8   0       11.52        7.77      1.87 o
  12   8   0      312.86      290.54      7.48 o
  13   8   0       12.02       11.81      3.60 o
  14   8   0       90.54       81.65      7.66 o
   1   9   0      800.18      902.93      8.00 o
   2   9   0      167.41      157.90      2.87 o
   3   9   0       11.93       15.04      1.55 o
   4   9   0        6.13        6.89      0.78 o
   5   9   0      914.41      909.49      7.06 o
   6   9   0      783.10      789.31      7.00 o
   7   9   0      145.41      138.36      4.69 o
   8   9   0      555.50      517.57     11.56 o
   9   9   0       18.92       21.75      2.94 o
  10   9   0       36.21       34.07      4.81 o
  11   9   0       71.97       79.99      5.30 o
  12   9   0      116.69      113.66      6.56 o
  13   9   0       29.63       31.69      5.11 o
   0  10   0      363.98      351.36      7.43 o
   1  10   0      424.73      406.85      4.45 o
   2  10   0       34.93       37.09      1.55 o
   3  10   0      199.05      177.28      3.13 o
   4  10   0        4.08        2.81      0.76 o
   5  10   0       25.63       25.07      1.50 o
   6  10   0      271.78      290.62      5.17 o
   7  10   0      396.53      391.53     10.26 o
   8  10   0       19.45       14.02      2.66 o
   9  10   0      508.20      498.48     16.99 o
  10  10   0       45.15       46.57      4.21 o
  11  10   0        3.02        0.56      1.97 o
  12  10   0        0.55        0.00      1.90 o
  13  10   0       89.85       77.42      7.13 o
   1  11   0       36.95       40.47      1.74 o
   2  11   0       42.21       39.03      1.80 o
   3  11   0       12.21        7.65      1.11 o
   4  11   0        0.73        1.06      0.93 o
   5  11   0       15.64       19.49      2.10 o
   6  11   0       47.09       38.25      2.72 o
   7  11   0       72.40       73.52      4.63 o
   8  11   0      122.57      127.92      5.54 o
   9  11   0       19.45       19.79      3.05 o
  10  11   0        0.44        2.90      2.11 o
  11  11   0       19.14       15.46      3.01 o
  12  11   0        9.62       11.11      4.34 o
   0  12   0     1162.59     1108.98     14.52 o
   1  12   0      365.19      393.04      5.49 o
   2  12   0      487.86      479.95      6.83 o
   3  12   0        8.16        3.54      1.35 o
   4  12   0       34.85       24.59      2.29 o
   5  12   0      137.99      145.89      4.54 o
   6  12   0       64.78       86.71      4.43 o
   7  12   0      494.29      469.24     10.25 o
   8  12   0        2.02        4.79      3.55 o
   9  12   0      125.03      100.38      5.95 o
  10  12   0        2.89        1.69      2.67 o
  11  12   0       18.97       16.53      3.34 o
  12  12   0      106.89      109.85      6.83 o
   1  13   0      117.36      132.26      4.96 o
   2  13   0      141.63      154.91      8.98 o
   3  13   0      635.19      624.35     11.05 o
   4  13   0      846.14      812.28     15.82 o
   5  13   0      439.20      466.56      8.34 o
   6  13   0       91.85       96.77      4.48 o
   7  13   0       37.96       47.65      4.04 o
   8  13   0      259.64      259.16      9.10 o
   9  13   0        0.34        0.47      1.99 o
  10  13   0        2.05        3.89      2.87 o
  11  13   0      171.77      162.91      7.24 o
   0  14   0      347.46      368.83     14.75 o
   1  14   0       14.07       11.11      2.87 o
   2  14   0     1041.76     1038.99     18.94 o
   3  14   0      210.01      206.38      6.51 o
   4  14   0        0.02        0.88      1.99 o
   5  14   0      494.25      450.66      9.82 o
   6  14   0        0.07        0.25      1.83 o
   7  14   0      221.15      222.48      7.47 o
   8  14   0        0.06        2.23      2.16 o
   9  14   0        2.39        3.31      2.42 o
  10  14   0       26.08       23.94      3.62 o
   1  15   0      190.82      214.36     12.80 o
   2  15   0        6.29       14.17      3.41 o
   3  15   0       26.38       16.01      3.91 o
   4  15   0       32.08       27.54      4.11 o
   5  15   0       23.02       28.61      5.72 o
   6  15   0        0.19        1.59      2.53 o
   7  15   0       13.91        6.01      3.08 o
   8  15   0       20.43       19.35      4.15 o
   9  15   0        0.26        5.29      3.61 o
   0  16   0        7.19        0.00      3.61 o
   1  16   0       50.10       57.68      5.52 o
   2  16   0      148.35      147.81      9.48 o
   3  16   0      145.99      159.60      7.77 o
   4  16   0      144.99      156.15      7.63 o
   5  16   0       29.86       26.77      6.47 o
   6  16   0        0.29        3.61      4.22 o
   7  16   0       30.39       26.80      6.32 o
   8  16   0        7.24        9.21      3.72 o
   1  17   0        0.77        1.96      2.77 o
   2  17   0      115.48      113.61      7.87 o
   3  17   0        0.75        0.00      2.55 o
   4  17   0      104.01      128.27      7.96 o
   5  17   0       76.42       69.41     15.20 o
   6  17   0       75.14       58.71      9.33 o
   0  18   0       16.54       33.12      6.92 o
   1  18   0        1.14        1.05      2.65 o
   2  18   0       11.71       13.80      3.72 o
   3  18   0        1.13        2.71      3.19 o
   4  18   0        0.15        0.09      3.61 o
 -16   1   1       10.45       11.46      2.80 o
 -15   1   1        3.38        0.00      1.86 o
 -14   1   1      206.37      210.25      6.69 o
 -13   1   1       19.02       19.84      2.62 o
 -12   1   1      139.95      132.69      4.12 o
 -11   1   1      516.19      534.91      7.52 o
 -10   1   1      844.73      844.69      9.35 o
  -9   1   1      323.63      376.42      6.46 o
  -8   1   1     1275.86     1291.33      9.39 o
  -7   1   1       79.96       90.91      1.89 o
  -6   1   1      158.65      161.70      2.50 o
  -5   1   1     1273.07     1311.24     10.78 o
  -4   1   1      949.95      953.47     10.66 o
  -3   1   1     1648.79     1628.45     15.53 o
  -2   1   1       33.99       22.36      0.66 o
   1   1   1     7489.25     7121.66     58.70 o
   2   1   1      671.21      672.91      6.15 o
   3   1   1     1967.19     1970.39     14.23 o
   4   1   1      164.79      183.86      2.66 o
   5   1   1     4660.17     4899.90     30.75 o
   6   1   1      281.85      314.82      4.29 o
   7   1   1      554.08      572.04      6.40 o
   8   1   1        6.01        8.21      0.88 o
   9   1   1      578.56      542.94      5.78 o
  10   1   1      108.53       96.88      2.86 o
  11   1   1       10.02       14.19      1.64 o
  12   1   1      181.55      207.75     11.08 o
  13   1   1      184.88      192.03      8.08 o
  14   1   1        0.98        0.00      1.66 o
  15   1   1       71.85       78.13      5.22 o
 -16   2   1       68.92       75.74      5.30 o
 -15   2   1      148.22      152.05      6.25 o
 -14   2   1      407.94      416.27      9.40 o
 -13   2   1        3.28        5.41      1.82 o
 -12   2   1        0.26        0.00      1.07 o
 -11   2   1        0.08        0.00      1.12 o
 -10   2   1      940.09      932.63      9.92 o
  -9   2   1     1145.35     1126.31     10.72 o
  -8   2   1      342.09      288.48      4.47 o
  -7   2   1      150.08      203.10      3.12 o
  -6   2   1       48.85       45.75      1.49 o
  -5   2   1       10.30       10.38      0.76 o
  -4   2   1        1.69        2.09      1.12 o
  -3   2   1    15491.44    14406.06    118.34 o
  -2   2   1      193.10      184.26      5.12 o
  -1   2   1      950.52      973.83     17.61 o
   0   2   1     3602.44     3422.54     28.48 o
   1   2   1     3297.22     3108.92     26.04 o
   2   2   1      229.20      237.73      2.82 o
   3   2   1     5728.87     5379.17     32.47 o
   4   2   1     5728.17     5532.47     36.27 o
   5   2   1       54.23       91.95      2.11 o
   6   2   1       99.82      120.65      2.68 o
   7   2   1        3.97        3.34      1.09 o
   8   2   1       27.67       27.81      1.48 o
   9   2   1      528.24      520.23      5.67 o
  10   2   1      482.90      446.30      5.91 o
  11   2   1       84.73       87.21      3.06 o
  12   2   1      646.18      624.03     11.04 o
  13   2   1       45.32       41.90      5.23 o
  14   2   1       19.27       14.86      2.65 o
  15   2   1        2.32        2.32      2.20 o
 -15   3   1       85.32       82.56      5.26 o
 -14   3   1      143.63      168.00      6.24 o
 -13   3   1       55.72       59.55      4.43 o
 -12   3   1      184.18      188.78      5.86 o
 -11   3   1       20.82       26.79      2.10 o
 -10   3   1      115.04      116.51      3.37 o
  -9   3   1       80.72       70.19      2.82 o
  -8   3   1      151.86      152.25      2.95 o
  -7   3   1       89.09       96.70      2.47 o
  -6   3   1       76.55      101.55      2.07 o
  -5   3   1        0.00        0.79      0.43 o
  -4   3   1     3191.72     3097.81     24.09 o
  -3   3   1     1572.62     1579.17     15.53 o
  -2   3   1     1541.20     1555.61     18.08 o
  -1   3   1     5695.08     5553.84     80.99 o
   0   3   1     1384.97     1397.64     23.48 o
   1   3   1    12048.14    10818.83     90.25 o
   2   3   1        0.80        0.25      0.61 o
   3   3   1        7.86       16.69      1.28 o
   4   3   1       58.26       52.12      1.47 o
   5   3   1     1064.99     1148.13      9.34 o
   6   3   1     1436.65     1380.62     10.27 o
   7   3   1      179.33      175.01      3.06 o
   8   3   1      425.92      442.36      5.28 o
   9   3   1       20.08       19.46      1.49 o
  10   3   1        0.23        0.00      0.89 o
  11   3   1       52.79       47.00      2.94 o
  12   3   1        0.65        1.91      1.69 o
  13   3   1      118.90      120.86      7.78 o
  14   3   1        6.74        6.11      2.22 o
  15   3   1       15.11       22.44      3.30 o
 -15   4   1       10.20        7.10      2.49 o
 -14   4   1      125.68      134.05      6.43 o
 -13   4   1      154.19      173.22      5.94 o
 -12   4   1      144.44      140.39      6.72 o
 -11   4   1      851.88      838.70      9.89 o
 -10   4   1      178.08      179.37      4.87 o
  -9   4   1        3.81        1.86      0.83 o
  -8   4   1      350.09      321.83      4.89 o
  -7   4   1     3232.33     3228.72     22.92 o
  -6   4   1     2162.09     2235.26     15.92 o
  -5   4   1     3468.00     3404.25     20.22 o
  -4   4   1     4287.04     4409.23     26.96 o
  -3   4   1       14.47       26.90      1.42 o
  -2   4   1      457.41      471.23      7.42 o
  -1   4   1     3865.61     4137.83     62.32 o
   0   4   1    14390.44    12869.63    182.16 o
   1   4   1     3246.01     3164.12     27.44 o
   2   4   1    15695.81    14472.13    183.48 o
   3   4   1      922.16      826.65      7.51 o
   4   4   1       18.73       17.59      1.07 o
   5   4   1      526.17      510.78      5.46 o
   6   4   1      461.10      436.68      4.84 o
   7   4   1     1175.72     1103.05      9.18 o
   8   4   1      657.30      588.83      6.11 o
   9   4   1     2427.72     2278.63     16.52 o
  10   4   1       82.22       76.94      2.88 o
  11   4   1        4.10        4.41      1.55 o
  12   4   1      274.63      243.81      8.69 o
  13   4   1       37.12       41.94      3.66 o
  14   4   1       95.45      100.53      5.68 o
 -15   5   1        3.74        2.05      2.21 o
 -14   5   1      161.92      172.27      7.82 o
 -13   5   1      177.18      172.23      7.34 o
 -12   5   1       14.63       13.22      2.32 o
 -11   5   1     1140.17     1155.71     12.11 o
 -10   5   1     1003.96     1001.95      9.59 o
  -9   5   1      180.43      188.74      3.61 o
  -8   5   1      179.83      181.79      4.13 o
  -7   5   1      112.69      110.64      2.30 o
  -6   5   1      337.73      375.76      4.06 o
  -5   5   1        3.57        8.76      0.88 o
  -4   5   1     1694.38     1630.54     11.68 o
  -3   5   1     1676.79     1683.05     16.37 o
  -2   5   1       55.35       61.34      1.94 o
  -1   5   1     1295.41     1271.02     14.23 o
   0   5   1      890.14      826.12     22.28 o
   1   5   1     3118.09     3397.35     31.41 o
   2   5   1     1637.18     1641.63     16.38 o
   3   5   1     2772.85     2789.40     22.15 o
   4   5   1      552.97      606.95      7.91 o
   5   5   1      685.22      726.77      7.14 o
   6   5   1      639.91      633.79      6.68 o
   7   5   1      146.30      144.85      2.69 o
   8   5   1       19.15       27.79      1.54 o
   9   5   1      619.14      611.10      6.97 o
  10   5   1      905.54      849.71      9.62 o
  11   5   1      201.09      207.74      5.31 o
  12   5   1       11.50       14.06      2.09 o
  13   5   1       42.88       51.95      4.10 o
  14   5   1        2.23        5.47      3.11 o
 -15   6   1       35.15       36.57      4.45 o
 -14   6   1        0.71        0.00      1.83 o
 -13   6   1       17.75       21.15      2.88 o
 -12   6   1        1.70        0.40      1.87 o
 -11   6   1      271.08      289.69      6.97 o
 -10   6   1      103.95       98.80      3.70 o
  -9   6   1      114.22      106.20      2.88 o
  -8   6   1        6.78        4.68      1.61 o
  -7   6   1      318.65      339.99      4.50 o
  -6   6   1      718.62      678.94      5.62 o
  -5   6   1        2.17        0.00      0.45 o
  -4   6   1      914.32      972.60      9.87 o
  -3   6   1       58.57       57.58      1.87 o
  -2   6   1       75.03       66.78      1.89 o
  -1   6   1      336.00      337.26      4.34 o
   0   6   1      727.71      791.52     11.32 o
   1   6   1     1190.50     1247.22     11.38 o
   2   6   1      601.64      641.82     19.63 o
   3   6   1     1580.75     1706.12     14.83 o
   4   6   1      117.38      130.64      2.67 o
   5   6   1      520.65      536.08      6.39 o
   6   6   1      398.16      396.71      4.74 o
   7   6   1      288.60      280.76      4.08 o
   8   6   1        7.01        7.95      1.12 o
   9   6   1       49.23       54.10      2.65 o
  10   6   1      204.84      183.64      4.34 o
  11   6   1        5.37        5.95      1.63 o
  12   6   1        0.81        0.90      1.64 o
  13   6   1       11.69       13.92      3.01 o
  14   6   1       60.19       66.49      5.64 o
 -15   7   1        4.17        6.11      2.89 o
 -14   7   1        0.43        0.00      3.52 o
 -13   7   1        4.85        4.06      2.42 o
 -12   7   1       26.46       21.90      3.32 o
 -11   7   1      265.11      269.20      5.89 o
 -10   7   1        2.33        1.00      1.07 o
  -9   7   1       36.61       32.25      1.91 o
  -8   7   1       16.79       12.68      1.25 o
  -7   7   1        5.80        4.46      0.81 o
  -6   7   1      288.59      283.44      3.46 o
  -5   7   1      234.34      205.12      3.40 o
  -4   7   1     2536.71     2516.77     18.84 o
  -3   7   1        3.10        3.54      1.15 o
  -2   7   1       36.76       34.59      1.52 o
  -1   7   1       75.20       72.66      2.07 o
   0   7   1      966.97     1068.71      9.08 o
   1   7   1      709.22      722.36      7.78 o
   2   7   1      110.73       95.65      1.71 o
   3   7   1       30.47       28.93      1.46 o
   4   7   1        0.12        1.63      0.61 o
   5   7   1       74.19       61.08      1.94 o
   6   7   1       77.26       78.30      2.32 o
   7   7   1        0.56        0.59      1.23 o
   8   7   1      293.42      286.28      4.46 o
   9   7   1        0.14        1.36      1.19 o
  10   7   1        4.53        4.93      2.03 o
  11   7   1      124.33      122.70      4.90 o
  12   7   1      211.85      200.49      6.35 o
  13   7   1       58.55       58.71      5.16 o
  14   7   1        7.60        6.92      2.79 o
 -14   8   1        8.91        9.16      3.12 o
 -13   8   1      237.84      237.90      8.44 o
 -12   8   1      203.08      221.54      8.60 o
 -11   8   1      273.08      280.24      7.02 o
 -10   8   1       40.52       41.60      3.30 o
  -9   8   1       19.69       17.50      1.73 o
  -8   8   1       15.49       14.61      1.52 o
  -7   8   1      140.67      119.14      3.06 o
  -6   8   1     2291.23     2365.65     19.17 o
  -5   8   1     1949.69     1979.90     14.78 o
  -4   8   1      760.42      779.05      8.11 o
  -3   8   1      283.45      310.13      4.64 o
  -2   8   1       22.02        9.84      1.05 o
  -1   8   1      136.44      141.73      3.68 o
   0   8   1     4120.09     4131.75     26.82 o
   1   8   1       88.19       52.86      1.86 o
   2   8   1     2769.39     2964.69     16.99 o
   3   8   1       11.40        3.52      0.65 o
   4   8   1       61.64       67.65      2.13 o
   5   8   1      172.86      169.18      2.95 o
   6   8   1       33.76       38.24      1.99 o
   7   8   1     1469.17     1485.11     12.76 o
   8   8   1        0.12        0.00      1.02 o
   9   8   1      719.39      694.88     10.64 o
  10   8   1      233.14      234.64      6.38 o
  11   8   1       60.74       53.34      3.91 o
  12   8   1        0.95        2.34      1.76 o
  13   8   1       31.19       29.83      3.32 o
 -14   9   1        0.03        0.00      4.67 o
 -13   9   1        1.08        0.00      2.77 o
 -12   9   1        0.50        1.12      2.07 o
 -11   9   1      868.31      894.11     18.69 o
 -10   9   1        9.01        9.18      2.01 o
  -9   9   1      102.24       95.53      3.82 o
  -8   9   1        7.12       11.25      1.70 o
  -7   9   1       10.49       11.17      1.38 o
  -6   9   1       11.85       13.42      1.48 o
  -5   9   1       56.08       62.84      2.65 o
  -4   9   1     1399.19     1391.94     19.39 o
  -3   9   1      377.58      437.50      5.20 o
  -2   9   1       85.46      107.07      2.62 o
  -1   9   1      698.11      734.69      6.99 o
   0   9   1     1443.43     1522.57     10.80 o
   1   9   1       97.81      100.53      1.97 o
   2   9   1        6.06       17.22      1.04 o
   3   9   1      328.48      305.69      4.08 o
   4   9   1       27.25       36.64      2.40 o
   5   9   1       94.48      105.02      2.87 o
   6   9   1      676.55      664.34      7.54 o
   7   9   1      185.29      171.53      3.83 o
   8   9   1      255.66      243.62      6.03 o
   9   9   1        0.09        0.00      1.67 o
  10   9   1      161.51      164.88      6.36 o
  11   9   1       35.84       41.00      4.19 o
  12   9   1       33.88       35.88      4.07 o
  13   9   1       17.24       25.57      3.72 o
 -13  10   1        1.04        0.00      2.87 o
 -12  10   1       28.95       30.60      3.88 o
 -11  10   1        0.30        0.33      2.35 o
 -10  10   1        4.38        4.54      1.80 o
  -9  10   1      160.49      170.49      5.30 o
  -8  10   1       55.06       63.65      2.92 o
  -7  10   1      134.51      126.57      3.38 o
  -6  10   1       39.17       29.55      2.09 o
  -5  10   1      109.68      105.76      2.84 o
  -4  10   1       45.31       40.79      2.20 o
  -3  10   1      711.68      663.01      7.73 o
  -2  10   1      843.04      806.86      8.64 o
  -1  10   1      153.49      140.85      2.67 o
   0  10   1      977.57     1024.40      8.56 o
   1  10   1       12.96       15.47      1.19 o
   2  10   1       15.02       13.30      1.24 o
   3  10   1      182.58      186.97      3.60 o
   4  10   1      410.92      401.69      5.58 o
   5  10   1      492.53      497.11      6.47 o
   6  10   1      244.45      233.41      4.60 o
   7  10   1      289.12      280.49      4.98 o
   8  10   1      148.17      152.31      5.91 o
   9  10   1       26.26       19.38      2.93 o
  10  10   1      145.40      167.22      6.64 o
  11  10   1       63.17       79.85      5.57 o
  12  10   1       19.50       24.68      3.58 o
 -13  11   1       13.86       23.38      4.68 o
 -12  11   1        4.52        7.88      2.75 o
 -11  11   1        1.61        2.67      2.21 o
 -10  11   1       21.70       23.07      3.27 o
  -9  11   1        9.93       14.55      2.77 o
  -8  11   1      109.35      102.61      3.73 o
  -7  11   1      179.89      179.29      5.30 o
  -6  11   1       52.80       47.54      2.68 o
  -5  11   1      262.84      273.66      5.04 o
  -4  11   1      443.28      467.88      7.32 o
  -3  11   1        1.80        1.45      0.98 o
  -2  11   1       13.89       17.13      1.59 o
  -1  11   1      397.47      409.52      7.16 o
   0  11   1      103.20      106.66      3.78 o
   1  11   1      210.65      236.13      6.01 o
   2  11   1      260.46      240.60      4.17 o
   3  11   1      103.66      103.96      3.00 o
   4  11   1        2.93        7.75      2.34 o
   5  11   1      194.45      196.20      4.63 o
   6  11   1      192.85      196.74      4.69 o
   7  11   1      148.00      154.89      6.74 o
   8  11   1       35.57       23.03      3.05 o
   9  11   1      104.39       95.03      9.98 o
  10  11   1        1.66        1.28      2.11 o
  11  11   1      149.86      153.77      7.68 o
  12  11   1      147.02      153.87      7.17 o
 -12  12   1       36.66       43.15      4.56 o
 -11  12   1       12.84       12.14      2.94 o
 -10  12   1       28.95       35.17      3.94 o
  -9  12   1      138.50      147.83      6.95 o
  -8  12   1      565.73      579.77     11.63 o
  -7  12   1        0.01        0.00      1.78 o
  -6  12   1      183.31      188.45      7.37 o
  -5  12   1      222.58      219.93      6.24 o
  -4  12   1      145.96      159.88      4.05 o
  -3  12   1      220.85      226.53      4.64 o
  -2  12   1       44.19       51.80      3.67 o
  -1  12   1     1665.45     1711.41     15.59 o
   0  12   1      557.99      506.42     10.48 o
   1  12   1        4.45        4.67      1.29 o
   2  12   1      231.28      245.34      5.04 o
   3  12   1       73.19       68.65      3.76 o
   4  12   1      485.33      481.78      8.18 o
   5  12   1      418.28      443.34      7.11 o
   6  12   1      302.51      273.78      8.91 o
   7  12   1        6.35        3.20      1.77 o
   8  12   1        2.80        0.00      1.72 o
   9  12   1       81.06       77.08      5.38 o
  10  12   1      222.81      244.31      8.28 o
  11  12   1      214.56      226.06     10.14 o
 -11  13   1       30.26       39.14      4.34 o
 -10  13   1       48.04       42.07      5.23 o
  -9  13   1       10.96       11.57      2.84 o
  -8  13   1       29.37       37.24      3.94 o
  -7  13   1       26.94       27.60      3.38 o
  -6  13   1        0.49        0.41      2.56 o
  -5  13   1       12.61        8.10      2.07 o
  -4  13   1        0.71        3.60      2.41 o
  -3  13   1      607.00      623.02     11.77 o
  -2  13   1      192.16      224.55      4.91 o
  -1  13   1       72.40       56.69      2.99 o
   0  13   1      766.30      745.59     10.46 o
   1  13   1       98.11       96.82      3.94 o
   2  13   1      166.56      189.24      5.14 o
   3  13   1      138.11      155.38      4.76 o
   4  13   1       52.13       54.95      3.78 o
   5  13   1        6.77        1.73      2.15 o
   6  13   1      176.96      158.15      6.37 o
   7  13   1      109.04       91.54      4.64 o
   8  13   1       33.16       31.20      3.71 o
   9  13   1       25.80       20.40      3.39 o
  10  13   1        0.09        2.00      2.30 o
 -10  14   1       15.72       18.67      3.36 o
  -9  14   1       42.21       45.89      4.43 o
  -8  14   1        9.86       18.69      5.89 o
  -7  14   1        0.03        0.00      2.31 o
  -6  14   1       54.42       67.58      5.85 o
  -5  14   1       78.89       93.57     11.44 o
  -4  14   1      191.78      208.12      6.58 o
  -3  14   1      455.51      430.36      9.24 o
  -2  14   1       37.04       38.89      3.56 o
  -1  14   1       23.30       20.66      3.05 o
   0  14   1        0.01        0.00      1.29 o
   1  14   1       22.78       22.95      2.40 o
   2  14   1       62.12       62.74      5.56 o
   3  14   1        0.19        0.00      1.88 o
   4  14   1      299.72      279.56      7.92 o
   5  14   1       65.62       65.14      6.06 o
   6  14   1        0.64        0.42      1.97 o
   7  14   1       18.46       32.15      4.68 o
   8  14   1       90.54       85.38      7.13 o
   9  14   1        1.23        0.00      2.77 o
  10  14   1       80.84       85.99      7.66 o
  -9  15   1        6.48        8.31      3.60 o
  -8  15   1       44.30       38.22      5.21 o
  -7  15   1       53.37       64.88      7.38 o
  -6  15   1       32.37       33.51      4.67 o
  -5  15   1      130.59      132.78     12.04 o
  -4  15   1       68.87       77.82      6.13 o
  -3  15   1       50.99       58.95      8.13 o
  -2  15   1       58.55       58.60      6.77 o
  -1  15   1      164.28      146.28      7.23 o
   0  15   1        4.69        5.24      2.65 o
   1  15   1       10.18       11.31      2.52 o
   2  15   1      240.43      226.27      7.12 o
   3  15   1       22.12       24.81      3.30 o
   4  15   1      110.75      102.69      5.77 o
   5  15   1       74.86       80.12      6.17 o
   6  15   1       79.51       81.06      5.39 o
   7  15   1        2.95       10.34      3.39 o
   8  15   1       10.42       13.36      3.93 o
   9  15   1      100.20      105.66      8.41 o
  -8  16   1       18.99       13.18      3.93 o
  -6  16   1       64.58       54.80      8.43 o
  -5  16   1        0.98        5.72      4.52 o
  -4  16   1        0.68        2.11      3.76 o
  -3  16   1       90.54       90.19      6.77 o
  -2  16   1       32.05       36.06      4.68 o
  -1  16   1       61.39       59.18     12.65 o
   0  16   1        1.68        4.22      4.22 o
   1  16   1        8.59        4.89      2.96 o
   2  16   1      105.86       84.29      6.70 o
   3  16   1       24.07       33.46      7.83 o
   4  16   1       81.74       79.00      5.38 o
   5  16   1      246.34      276.13      8.93 o
   6  16   1      104.73      104.33      7.84 o
   7  16   1       31.62       39.04      5.54 o
  -7  17   1       44.61       42.45      8.13 o
  -6  17   1       10.25        6.02      5.12 o
  -5  17   1        1.14        0.00      3.91 o
  -4  17   1      113.12      125.26      9.79 o
  -3  17   1       36.74       38.07      5.00 o
  -2  17   1        0.73        0.00      2.34 o
  -1  17   1        7.68       13.97      3.68 o
   0  17   1        3.59        6.54      3.04 o
   1  17   1       27.95       26.19      4.47 o
   2  17   1       82.53      103.52      8.58 o
   3  17   1      170.60      179.21     11.29 o
   4  17   1        4.91        2.71      3.19 o
   5  17   1        0.70        0.30      2.77 o
   6  17   1        0.42        1.76      3.76 o
  -4  18   1       25.29       29.01      6.17 o
  -3  18   1       11.27       16.33      5.87 o
  -2  18   1       12.11       10.24      3.60 o
  -1  18   1        1.95        0.00      2.44 o
   0  18   1       36.59       42.00      5.21 o
   1  18   1       65.81       71.75      6.70 o
   2  18   1       54.15       65.87      6.38 o
   3  18   1       30.55       33.37      4.88 o
   4  18   1        1.37        2.44      3.76 o
 -16   0   2       20.00       31.37     11.44 o
 -15   0   2        0.71        0.00      2.77 o
 -14   0   2       22.66       18.55      3.07 o
 -13   0   2        3.05        0.24      1.72 o
 -12   0   2     1013.27      996.67     15.85 o
 -11   0   2     2098.77     2009.92     33.10 o
 -10   0   2      449.08      408.17      8.72 o
  -9   0   2     1414.30     1415.72     17.70 o
  -8   0   2      147.06      154.21      4.49 o
  -7   0   2      274.04      311.09      6.05 o
  -6   0   2     4949.19     5027.79     44.53 o
  -5   0   2    11410.81    10895.24    108.44 o
  -4   0   2     3726.72     3636.96     32.46 o
  -3   0   2     7231.74     7301.33     75.05 o
  -2   0   2    33625.51    30108.64    437.78 o
  -1   0   2    10332.83    10255.30    145.42 o
   0   0   2      636.18      624.45     12.34 o
   1   0   2     6316.50     6000.05     86.71 o
   2   0   2     4777.88     4687.87     39.98 o
   3   0   2     3645.33     3809.00     33.80 o
   4   0   2      673.64      769.98      9.52 o
   5   0   2      967.84     1078.37     11.13 o
   6   0   2     1740.79     2013.99     18.42 o
   7   0   2      600.33      569.42      8.05 o
   8   0   2      854.86      779.67     10.22 o
   9   0   2      834.65      817.50     10.96 o
  10   0   2      164.33      177.55      5.07 o
  11   0   2      333.38      306.44      6.90 o
  12   0   2        9.53        7.47      2.34 o
  13   0   2       60.73       48.76      5.54 o
  14   0   2       61.94       82.29      7.56 o
 -16   1   2        2.72        4.96      2.32 o
 -15   1   2       84.78       87.89      5.34 o
 -14   1   2       32.58       32.43      2.64 o
 -13   1   2        7.12       10.69      1.75 o
 -12   1   2        3.94        4.10      1.39 o
 -11   1   2     1602.04     1660.99     15.06 o
 -10   1   2        1.10        0.08      0.97 o
  -9   1   2     1916.71     1900.32     15.40 o
  -8   1   2      315.04      344.29      4.87 o
  -7   1   2        0.00        0.00      0.47 o
  -6   1   2       15.36       20.38      1.38 o
  -5   1   2      616.12      613.14      7.54 o
  -4   1   2    13583.23    13334.57     83.38 o
  -3   1   2    11894.76    12122.11    121.94 o
  -2   1   2    18578.44    17849.33    148.18 o
  -1   1   2      220.59      273.57      8.73 o
   0   1   2     1484.30     1459.29     17.11 o
   1   1   2      174.31      156.97      4.59 o
   2   1   2      839.18      937.77      7.40 o
   3   1   2     3357.04     3453.16     21.84 o
   4   1   2        0.18       10.74      0.88 o
   5   1   2     1334.78     1370.48      9.37 o
   6   1   2      941.16      977.40      7.68 o
   7   1   2      167.30      177.41      3.00 o
   8   1   2      276.91      294.53      4.13 o
   9   1   2      375.47      382.06      5.04 o
  10   1   2      324.61      308.22      4.64 o
  11   1   2      190.68      177.12      3.77 o
  12   1   2       18.08       15.49      2.09 o
  13   1   2        4.46        6.40      2.06 o
  14   1   2        3.15        1.87      2.56 o
 -16   2   2        5.04        1.31      2.35 o
 -15   2   2       33.26       30.59      3.51 o
 -14   2   2       34.72       31.10      2.58 o
 -13   2   2       82.64       85.10      3.80 o
 -12   2   2        1.53        0.73      1.30 o
 -11   2   2        4.05        3.74      1.41 o
 -10   2   2       26.77       31.39      2.10 o
  -9   2   2      201.21      192.29      4.27 o
  -8   2   2       35.33       34.41      2.47 o
  -7   2   2       41.03       34.46      2.74 o
  -6   2   2        5.23        1.45      0.56 o
  -5   2   2       20.87       14.25      0.97 o
  -4   2   2        9.15       10.53      0.69 o
  -3   2   2      127.29      104.94      3.39 o
  -2   2   2     4640.58     4539.06     38.75 o
  -1   2   2      449.88      427.84     10.54 o
   0   2   2       50.53       44.56      3.01 o
   1   2   2      548.17      507.98     14.60 o
   2   2   2      184.63      195.67      2.49 o
   3   2   2       30.72       39.02      1.22 o
   4   2   2       12.76        4.34      0.60 o
   5   2   2     2385.72     2411.21     14.63 o
   6   2   2      215.08      189.18      3.24 o
   7   2   2       11.56        8.14      0.95 o
   8   2   2        0.02        0.16      0.73 o
   9   2   2       11.20        9.29      1.18 o
  10   2   2        0.38        2.01      0.94 o
  11   2   2       50.82       46.11      2.49 o
  12   2   2      137.27      135.37      4.66 o
  13   2   2       17.08       18.37      2.78 o
  14   2   2        2.32        0.77      1.91 o
 -16   3   2       61.82       60.04      4.76 o
 -15   3   2        8.13        7.43      2.94 o
 -14   3   2        0.74        0.00      1.69 o
 -13   3   2       29.01       30.38      2.43 o
 -12   3   2       54.81       56.85      3.04 o
 -11   3   2      266.34      268.74      5.32 o
 -10   3   2      928.76      922.90      9.85 o
  -9   3   2      476.44      477.68      6.32 o
  -8   3   2      102.11       90.69      2.59 o
  -7   3   2      232.86      227.48      3.70 o
  -6   3   2     1322.09     1354.29     11.13 o
  -5   3   2       18.62       28.01      1.37 o
  -4   3   2       39.68       31.81      2.88 o
  -3   3   2     1074.45     1100.28     12.66 o
  -2   3   2      432.26      423.95      9.33 o
  -1   3   2        0.85        0.30      0.90 o
   0   3   2     5586.21     5268.86     60.97 o
   1   3   2      877.68      900.49     13.30 o
   2   3   2       11.82       15.74      1.13 o
   3   3   2        1.42        2.86      0.52 o
   4   3   2     1227.04     1224.89      8.98 o
   5   3   2      174.62      224.82      3.02 o
   6   3   2     1916.65     2026.75     14.24 o
   7   3   2     1476.79     1404.82     10.34 o
   8   3   2      174.73      196.03      4.61 o
   9   3   2        6.79        5.74      1.06 o
  10   3   2      328.30      291.49      5.02 o
  11   3   2       22.19       22.23      1.89 o
  12   3   2       36.97       46.84      3.26 o
  13   3   2      331.14      323.97      8.36 o
  14   3   2       79.56       89.80      8.78 o
 -15   4   2       35.94       40.12      3.98 o
 -14   4   2        0.49        0.00      1.80 o
 -13   4   2       37.78       34.19      2.59 o
 -12   4   2      196.20      194.59      4.74 o
 -11   4   2     1413.29     1346.40     13.15 o
 -10   4   2      286.15      294.43      7.18 o
  -9   4   2       68.27       62.16      2.66 o
  -8   4   2       79.92       71.23      2.51 o
  -7   4   2        2.72        7.50      0.93 o
  -6   4   2      239.07      272.45      4.57 o
  -5   4   2     2094.89     2086.45     14.64 o
  -4   4   2      687.04      666.87      7.31 o
  -3   4   2       23.04       35.38      1.48 o
  -2   4   2       49.94       57.39      1.48 o
  -1   4   2      441.39      442.99      4.85 o
   0   4   2      161.16      153.99      2.70 o
   1   4   2      370.96      397.66      5.45 o
   2   4   2      196.44      218.70      3.44 o
   3   4   2       54.02       65.91      3.31 o
   4   4   2       88.91       99.20      2.01 o
   5   4   2      486.22      537.10      5.40 o
   6   4   2      484.96      517.68      5.25 o
   7   4   2      157.20      150.51      2.88 o
   8   4   2        1.94        2.11      0.81 o
   9   4   2       42.76       40.06      1.99 o
  10   4   2       63.25       62.06      2.59 o
  11   4   2        5.13        5.34      1.32 o
  12   4   2        1.12        1.04      1.74 o
  13   4   2        6.92       11.65      2.79 o
  14   4   2       45.58       53.02      5.53 o
 -15   5   2       59.34       54.84      5.33 o
 -14   5   2      344.70      348.13     10.37 o
 -13   5   2        3.15        5.04      1.63 o
 -12   5   2      201.23      216.42      5.07 o
 -11   5   2        8.27        8.43      1.55 o
 -10   5   2       40.96       53.35      2.70 o
  -9   5   2       28.58       31.97      1.77 o
  -8   5   2      163.91      176.69      3.34 o
  -7   5   2      680.49      747.84      7.61 o
  -6   5   2      174.11      172.48      3.79 o
  -5   5   2     1386.28     1493.64     14.02 o
  -4   5   2      135.92      123.49      2.93 o
  -3   5   2       84.09       87.86      2.92 o
  -2   5   2       20.39       26.53      2.78 o
  -1   5   2       68.93       81.59      4.82 o
   0   5   2      500.28      498.60     13.25 o
   1   5   2      854.00      967.29     10.75 o
   2   5   2      793.77      880.85     10.04 o
   3   5   2      750.13      813.90      7.96 o
   4   5   2      189.55      179.98      2.68 o
   5   5   2       20.11       23.21      1.28 o
   6   5   2      297.28      304.90      3.93 o
   7   5   2       87.64       82.49      2.30 o
   8   5   2      642.16      662.99      6.73 o
   9   5   2      305.60      293.54      4.48 o
  10   5   2      191.69      190.79      4.49 o
  11   5   2        4.33        4.59      1.43 o
  12   5   2       10.21        6.87      2.08 o
  13   5   2       13.77       13.03      2.65 o
  14   5   2        0.78        0.00      2.22 o
 -15   6   2       39.40       44.81      6.23 o
 -14   6   2      502.03      510.53     15.44 o
 -13   6   2       38.24       30.62      2.83 o
 -12   6   2       20.11       21.24      2.35 o
 -11   6   2       43.23       42.75      2.94 o
 -10   6   2       73.15       72.37      4.36 o
  -9   6   2      145.93      155.19      3.41 o
  -8   6   2      133.55      128.18      2.75 o
  -7   6   2     2354.85     2297.81     15.66 o
  -6   6   2     1280.14     1381.11     10.36 o
  -5   6   2        6.58       12.39      1.18 o
  -4   6   2       77.32       85.72      2.62 o
  -3   6   2      331.64      306.74      5.38 o
  -2   6   2     2113.01     2191.64     20.94 o
  -1   6   2     2409.90     2303.55     35.53 o
   0   6   2      252.04      174.15      4.97 o
   1   6   2      171.11      140.31      4.31 o
   2   6   2      942.65     1029.07      9.47 o
   3   6   2      858.33      957.87      8.40 o
   4   6   2      139.78      130.12      2.32 o
   5   6   2     1635.65     1600.57     11.63 o
   6   6   2     1884.78     1828.23     13.26 o
   7   6   2       85.54       76.60      3.66 o
   8   6   2      120.79      122.14      3.12 o
   9   6   2      456.52      450.68      7.78 o
  10   6   2      283.82      292.19      5.65 o
  11   6   2      120.33      120.84      4.06 o
  12   6   2      407.91      412.04      9.18 o
  13   6   2       50.87       59.86      4.67 o
 -15   7   2      183.20      171.71      8.32 o
 -14   7   2      459.44      470.43     20.68 o
 -13   7   2       92.70       94.30      6.20 o
 -12   7   2      332.44      324.46      6.97 o
 -11   7   2        2.86        2.75      1.53 o
 -10   7   2      192.07      192.55      4.42 o
  -9   7   2        7.82        8.64      1.32 o
  -8   7   2       55.26       61.06      2.46 o
  -7   7   2     1564.66     1660.06     13.63 o
  -6   7   2      185.30      151.34      3.32 o
  -5   7   2      640.19      711.34      8.80 o
  -4   7   2       33.44       27.42      1.83 o
  -3   7   2      161.63      178.15      3.87 o
  -2   7   2       97.06       91.31      2.59 o
  -1   7   2     2993.76     3011.91     28.53 o
   0   7   2      785.16      731.40      7.72 o
   1   7   2     6827.63     7088.29     39.36 o
   2   7   2        3.65        6.00      1.16 o
   3   7   2       10.52        6.38      0.95 o
   4   7   2       80.27       74.06      2.52 o
   5   7   2      179.53      173.82      3.88 o
   6   7   2     1945.08     1951.74     15.50 o
   7   7   2      184.59      178.07      3.86 o
   8   7   2      821.30      789.09      8.98 o
   9   7   2      175.05      168.66      4.09 o
  10   7   2       26.38       25.78      2.45 o
  11   7   2        5.62        3.95      2.21 o
  12   7   2       45.41       47.21      5.15 o
  13   7   2      119.69      115.75      6.02 o
 -14   8   2       30.08       32.93      4.34 o
 -13   8   2        2.42        0.50      2.26 o
 -12   8   2       91.58       94.12      4.57 o
 -11   8   2      176.03      161.48      4.96 o
 -10   8   2        0.16        0.00      1.14 o
  -9   8   2      284.72      276.06      5.46 o
  -8   8   2      253.77      236.95      4.48 o
  -7   8   2      151.21      156.38      4.75 o
  -6   8   2        7.23        4.94      1.24 o
  -5   8   2      815.31      872.94     10.38 o
  -4   8   2        0.59        0.25      0.84 o
  -3   8   2      599.79      633.27      9.47 o
  -2   8   2      777.32      840.39      9.28 o
  -1   8   2      385.72      415.99      5.13 o
   0   8   2      854.36      784.79      8.47 o
   1   8   2     3384.01     3536.40     21.60 o
   2   8   2     1030.16     1014.62      9.08 o
   3   8   2      671.87      705.89      7.34 o
   4   8   2      916.19      864.38      8.59 o
   5   8   2      890.17      886.18      9.86 o
   6   8   2      180.92      172.11      4.15 o
   7   8   2      129.64      129.96      3.79 o
   8   8   2     1061.13     1025.75     11.81 o
   9   8   2       16.22       13.34      2.37 o
  10   8   2      194.56      195.68      5.86 o
  11   8   2       14.10       13.74      3.93 o
  12   8   2       26.47       25.06      4.38 o
  13   8   2       18.50       10.14      2.96 o
 -14   9   2        0.10        0.00      2.29 o
 -13   9   2      219.14      214.24     14.38 o
 -12   9   2        1.00        1.56      2.17 o
 -11   9   2       20.20       23.22      2.50 o
 -10   9   2       52.59       49.27      2.83 o
  -9   9   2      180.06      182.13      4.34 o
  -8   9   2      147.71      144.64      4.08 o
  -7   9   2        0.09        0.00      0.99 o
  -6   9   2      545.87      597.13      7.80 o
  -5   9   2       15.85       15.64      1.76 o
  -4   9   2      198.17      216.60      5.65 o
  -3   9   2      604.84      601.72      7.08 o
  -2   9   2      389.12      376.14      5.17 o
  -1   9   2      337.78      382.76      6.34 o
   0   9   2      113.14      119.55      3.16 o
   1   9   2        1.90        3.34      1.21 o
   2   9   2      581.37      510.88      8.51 o
   3   9   2      510.26      501.70      6.15 o
   4   9   2       55.20       49.82      2.31 o
   5   9   2      376.23      388.04      6.71 o
   6   9   2      501.29      485.07      6.63 o
   7   9   2      238.12      229.31      4.68 o
   8   9   2       73.35       68.87      3.43 o
   9   9   2      102.27       88.03      5.57 o
  10   9   2      227.79      230.24      7.70 o
  11   9   2       24.04       22.32      3.35 o
  12   9   2       49.98       48.06      4.63 o
 -13  10   2       23.85       25.26      3.82 o
 -12  10   2      263.31      283.24     11.44 o
 -11  10   2       22.53       30.37      3.14 o
 -10  10   2       37.55       45.12      3.08 o
  -9  10   2        0.19        0.00      1.26 o
  -8  10   2      159.36      156.28      4.36 o
  -7  10   2       99.67       92.08      3.43 o
  -6  10   2      318.83      339.06      5.92 o
  -5  10   2      720.30      707.16     14.60 o
  -4  10   2      467.57      456.58      6.37 o
  -3  10   2        0.27        1.30      1.06 o
  -2  10   2       88.10       78.07      3.22 o
  -1  10   2      366.88      365.95      6.46 o
   0  10   2        0.14        1.53      1.60 o
   1  10   2      433.77      440.46      6.45 o
   2  10   2      377.51      346.53      5.78 o
   3  10   2        0.11        1.11      0.79 o
   4  10   2      224.67      203.36      4.69 o
   5  10   2      112.52      119.31      3.27 o
   6  10   2      225.26      215.06      4.48 o
   7  10   2        0.40        0.00      1.15 o
   8  10   2      255.92      246.08      5.03 o
   9  10   2      120.65      118.34      5.09 o
  10  10   2       47.02       51.24      4.63 o
  11  10   2       79.28       79.11      5.73 o
  12  10   2      159.70      166.78      7.35 o
 -13  11   2        6.23        4.37      3.60 o
 -12  11   2        3.58        2.12      2.33 o
 -11  11   2        7.83       10.56      2.32 o
 -10  11   2        0.17        0.00      1.44 o
  -9  11   2        0.52        0.55      1.24 o
  -8  11   2        7.19        4.92      1.53 o
  -7  11   2      161.78      148.63      4.20 o
  -6  11   2       18.83       16.87      1.83 o
  -5  11   2       56.19       54.97      3.22 o
  -4  11   2      105.88      105.02      3.70 o
  -3  11   2      228.49      211.25      5.02 o
  -2  11   2      666.11      693.27      9.61 o
  -1  11   2        0.07        0.07      0.98 o
   0  11   2      508.37      502.92      8.17 o
   1  11   2      389.57      420.27      6.53 o
   2  11   2        8.72        5.89      2.15 o
   3  11   2       64.02       61.25      5.70 o
   4  11   2      109.40      105.73      3.27 o
   5  11   2      297.79      285.60      5.71 o
   6  11   2       91.46       79.99      4.31 o
   7  11   2      117.35      105.11      3.93 o
   8  11   2       33.61       31.26      2.85 o
   9  11   2      178.81      176.75      6.88 o
  10  11   2       27.17       30.64      3.94 o
  11  11   2        2.50        5.13      2.60 o
 -12  12   2        9.55       10.67      4.09 o
 -11  12   2       30.15       34.27      4.05 o
 -10  12   2        1.84        0.15      1.77 o
  -9  12   2        0.26        0.65      1.32 o
  -8  12   2       13.53       12.68      2.38 o
  -7  12   2       29.50       24.06      2.80 o
  -6  12   2        0.28        0.00      1.64 o
  -5  12   2      248.92      233.54      6.84 o
  -4  12   2      854.95      898.08     11.75 o
  -3  12   2        0.03        0.03      1.32 o
  -2  12   2      207.58      245.11      5.70 o
  -1  12   2      104.90      101.53      3.45 o
   0  12   2      968.15      894.51     12.62 o
   1  12   2      405.85      435.50      6.97 o
   2  12   2      661.42      631.71      8.62 o
   3  12   2      640.25      611.44      8.62 o
   4  12   2       54.49       55.83      3.09 o
   5  12   2      124.88      121.93      4.04 o
   6  12   2        0.03        1.52      1.34 o
   7  12   2      477.87      474.08      7.95 o
   8  12   2      218.65      231.71      6.58 o
   9  12   2      227.83      245.85      8.33 o
  10  12   2       20.88       18.06      4.12 o
 -11  13   2       70.73       69.55      5.49 o
 -10  13   2        0.21        0.11      2.12 o
  -9  13   2      343.56      347.51     14.00 o
  -8  13   2       41.04       41.26      6.47 o
  -7  13   2       19.38       14.74      2.30 o
  -6  13   2       12.93        9.73      2.46 o
  -5  13   2      712.91      751.04     13.09 o
  -4  13   2      873.61      852.61     11.78 o
  -3  13   2       54.66       54.19      3.42 o
  -2  13   2      726.94      729.02      9.50 o
  -1  13   2      391.08      416.05      6.96 o
   0  13   2       11.13       14.69      2.34 o
   1  13   2       40.25       33.80      2.48 o
   2  13   2       16.18       13.50      2.76 o
   3  13   2      638.32      611.47      8.89 o
   4  13   2      223.83      235.91      5.49 o
   5  13   2      164.24      146.67      5.03 o
   6  13   2        3.23        2.16      1.71 o
   7  13   2        7.67        6.38      2.52 o
   8  13   2        0.03        0.15      2.77 o
   9  13   2       54.75       56.36      6.28 o
  10  13   2      105.95      110.84      8.57 o
 -10  14   2       15.97       17.47      4.37 o
  -9  14   2        4.30        6.17      3.19 o
  -8  14   2       26.94       25.71      4.46 o
  -7  14   2      270.55      280.31     14.75 o
  -6  14   2       15.42        9.63      4.52 o
  -5  14   2       58.49       52.51      5.51 o
  -4  14   2      998.26     1010.77     20.51 o
  -3  14   2       28.38       26.52      2.40 o
  -2  14   2        0.11        0.00      1.34 o
  -1  14   2       36.15       33.05      2.56 o
   0  14   2      753.99      749.97     10.08 o
   1  14   2        3.85        0.81      1.36 o
   2  14   2      121.96      138.80      6.83 o
   3  14   2      184.25      192.64      5.65 o
   4  14   2      146.79      127.44      4.94 o
   5  14   2        8.74        2.32      1.71 o
   6  14   2       17.20       12.17      2.74 o
   7  14   2       42.83       35.09      4.94 o
   8  14   2        9.93       10.21      3.47 o
   9  14   2       99.28       97.10     17.01 o
  -9  15   2        2.37        0.00      2.87 o
  -8  15   2        9.32       12.77      3.72 o
  -7  15   2       15.42       16.56      5.72 o
  -6  15   2      146.39      147.53     10.84 o
  -5  15   2      129.17      144.52     10.84 o
  -4  15   2        0.27        0.00      1.74 o
  -3  15   2        0.21        0.00      1.79 o
  -2  15   2        3.75        3.21      1.79 o
  -1  15   2       99.10       85.70      4.61 o
   0  15   2      170.65      203.29      5.92 o
   1  15   2       15.42       17.07      2.51 o
   2  15   2       62.92       64.16      4.03 o
   3  15   2       21.32       18.69      4.22 o
   4  15   2       11.11       17.84      3.12 o
   5  15   2        7.88        6.32      2.47 o
   6  15   2       10.69       16.06      3.10 o
   7  15   2       97.71      113.03      6.64 o
   8  15   2        5.16       14.38      4.11 o
  -8  16   2      102.66      123.54      8.73 o
  -7  16   2       91.25      100.86     11.44 o
  -6  16   2        0.01        0.00      4.22 o
  -5  16   2       27.57       24.09      6.62 o
  -4  16   2       63.11       66.25      7.31 o
  -3  16   2       16.34       14.92      2.82 o
  -2  16   2       27.69       35.55      3.63 o
  -1  16   2       87.18       90.19      5.35 o
   0  16   2       14.89       22.95      2.73 o
   1  16   2       70.51       57.37      4.69 o
   2  16   2      127.79      126.12      6.77 o
   3  16   2       15.09        7.74      2.60 o
   4  16   2       37.19       41.80      4.24 o
   5  16   2       15.78       20.88      3.41 o
   6  16   2       21.11       23.29      3.71 o
  -6  17   2       89.64      103.57     11.44 o
  -5  17   2       32.95       40.04      8.13 o
  -4  17   2        4.98        6.62      4.82 o
  -3  17   2       22.99       26.95      4.33 o
  -2  17   2        2.20        0.00      4.37 o
  -1  17   2      100.65       90.19     11.14 o
   0  17   2       21.15       21.31      4.52 o
   1  17   2       37.70       38.18      5.10 o
   2  17   2       12.77       18.59      3.29 o
   3  17   2       72.96       77.89      7.55 o
   4  17   2        0.11        0.00      2.86 o
   5  17   2        6.47        1.20      2.43 o
  -4  18   2        8.70        3.61      5.12 o
  -3  18   2        0.70        0.00      2.60 o
  -2  18   2        5.11       10.05      3.51 o
  -1  18   2       22.95       20.52      4.33 o
   0  18   2       48.09       50.86      8.73 o
   1  18   2        0.01        4.64      3.25 o
   2  18   2        5.29        8.12      3.51 o
 -16   1   3        0.18        0.35      2.05 o
 -15   1   3       20.38       19.79      2.40 o
 -14   1   3        0.00        0.09      1.41 o
 -13   1   3        2.69        2.25      1.34 o
 -12   1   3      319.68      338.31      6.09 o
 -11   1   3      117.85      118.89      3.73 o
 -10   1   3      164.56      163.28      3.84 o
  -9   1   3      362.35      376.79      5.53 o
  -8   1   3      529.47      498.61      6.11 o
  -7   1   3      320.72      338.01      5.16 o
  -6   1   3       34.28       37.61      1.80 o
  -5   1   3     4164.49     4384.82     27.35 o
  -4   1   3      328.22      288.16      3.28 o
  -3   1   3       15.66       15.18      1.44 o
  -2   1   3     1348.11     1397.68     18.08 o
  -1   1   3      119.38      102.90      3.47 o
   0   1   3        9.42       10.18      1.37 o
   1   1   3       21.88       10.97      1.37 o
   2   1   3      740.36      703.29      5.61 o
   3   1   3        1.18        0.00      0.43 o
   4   1   3      908.84      858.97      6.76 o
   5   1   3       43.81       31.04      1.42 o
   6   1   3        2.47        3.32      0.79 o
   7   1   3      173.94      183.08      3.28 o
   8   1   3      301.28      294.78      4.37 o
   9   1   3       94.82       95.85      2.79 o
  10   1   3       25.06       25.26      1.83 o
  11   1   3       29.25       31.35      2.57 o
  12   1   3        3.51        6.68      1.45 o
  13   1   3       49.51       41.83      3.85 o
 -16   2   3        9.87       14.80      2.95 o
 -15   2   3        4.90        3.39      1.76 o
 -14   2   3      268.40      273.26      6.05 o
 -13   2   3        2.04        2.97      1.35 o
 -12   2   3        1.25        4.33      1.40 o
 -11   2   3      244.11      234.46      4.88 o
 -10   2   3      639.09      580.00      8.82 o
  -9   2   3       43.61       45.27      3.34 o
  -8   2   3      767.41      711.71      8.26 o
  -7   2   3     1150.91     1053.55     10.61 o
  -6   2   3      971.94     1190.37      9.42 o
  -5   2   3      187.14      146.48      3.33 o
  -4   2   3     3256.75     3370.06     25.33 o
  -3   2   3        9.57       17.00      0.86 o
  -2   2   3     5219.98     5126.58     37.34 o
  -1   2   3     2291.96     2327.61     26.98 o
   0   2   3     1054.94     1124.10     14.92 o
   1   2   3      917.86      995.90     17.31 o
   2   2   3     1131.83     1283.99      8.68 o
   3   2   3     1899.49     2080.34     13.38 o
   4   2   3      125.27      112.51      2.23 o
   5   2   3     2371.55     2388.77     15.01 o
   6   2   3     1411.69     1444.29     10.60 o
   7   2   3     1681.45     1635.24     11.96 o
   8   2   3       82.77       80.29      2.55 o
   9   2   3      491.23      447.29      5.74 o
  10   2   3        1.11        0.00      0.87 o
  11   2   3        1.78        0.90      1.08 o
  12   2   3      187.76      189.91      4.61 o
  13   2   3       96.75      108.01      7.06 o
 -15   3   3       96.13       99.70      7.02 o
 -14   3   3        4.19        6.24      1.72 o
 -13   3   3       30.84       31.68      2.46 o
 -12   3   3      147.11      152.92      4.21 o
 -11   3   3      314.04      343.94      5.95 o
 -10   3   3      475.57      456.72      8.76 o
  -9   3   3      324.12      303.59      4.98 o
  -8   3   3      155.95      169.25      3.47 o
  -7   3   3       98.76      101.07      2.66 o
  -6   3   3      791.63      784.40      6.58 o
  -5   3   3     1153.73     1245.32      9.46 o
  -4   3   3      206.13      209.51      3.77 o
  -3   3   3      733.58      796.54      6.92 o
  -2   3   3      728.47      760.49      7.78 o
  -1   3   3      572.02      547.03     16.41 o
   0   3   3      435.29      461.38      7.73 o
   1   3   3     1019.92      936.33     13.34 o
   2   3   3      386.57      364.56      5.08 o
   3   3   3       37.00       29.80      1.24 o
   4   3   3      209.24      212.27      3.09 o
   5   3   3      105.04      120.36      2.52 o
   6   3   3        1.24        1.05      0.71 o
   7   3   3      775.97      721.13      7.03 o
   8   3   3      243.10      235.03      3.93 o
   9   3   3       47.80       46.13      2.24 o
  10   3   3       98.88       96.27      3.31 o
  11   3   3      119.13      120.52      3.73 o
  12   3   3       43.91       45.43      3.52 o
  13   3   3       10.99       10.44      2.46 o
 -15   4   3        4.87        5.24      2.08 o
 -14   4   3        0.16        0.35      1.63 o
 -13   4   3        6.17        5.10      1.63 o
 -12   4   3       23.66       22.99      2.12 o
 -11   4   3       87.54       85.79      3.47 o
 -10   4   3      354.25      356.51      5.79 o
  -9   4   3      373.65      352.14      5.46 o
  -8   4   3        0.07        1.83      0.87 o
  -7   4   3      248.27      258.98      4.06 o
  -6   4   3      100.94       87.74      2.21 o
  -5   4   3      442.17      394.28      4.25 o
  -4   4   3     1306.54     1285.78     13.77 o
  -3   4   3      636.17      663.91      7.04 o
  -2   4   3      618.90      662.92      8.04 o
  -1   4   3      270.21      301.63      4.49 o
   0   4   3     1037.77     1116.35     13.84 o
   1   4   3       14.19       11.16      1.30 o
   2   4   3     1702.39     1676.25     11.09 o
   3   4   3     2748.68     2629.63     16.48 o
   4   4   3      377.43      382.89      4.36 o
   5   4   3      184.66      198.59      3.23 o
   6   4   3      173.20      175.73      3.79 o
   7   4   3      597.88      561.70      6.06 o
   8   4   3        0.78        0.63      0.95 o
   9   4   3      569.66      564.99      7.18 o
  10   4   3      675.74      629.87      7.94 o
  11   4   3       30.55       36.25      2.78 o
  12   4   3        1.54        2.72      1.58 o
  13   4   3        0.52        3.25      2.07 o
 -15   5   3      521.01      554.08     13.42 o
 -14   5   3       11.85       13.67      2.31 o
 -13   5   3       45.60       47.56      3.36 o
 -12   5   3        4.85        3.10      2.18 o
 -11   5   3       33.89       23.01      2.28 o
 -10   5   3       35.24       34.47      2.50 o
  -9   5   3      778.44      785.11      9.64 o
  -8   5   3     1661.98     1704.44     13.88 o
  -7   5   3        0.03        1.91      0.68 o
  -6   5   3        0.07        0.00      0.54 o
  -5   5   3      183.78      196.42      3.49 o
  -4   5   3       24.18       14.72      0.91 o
  -3   5   3     1302.53     1264.42      9.52 o
  -2   5   3     5688.71     5842.21     37.56 o
  -1   5   3        1.82        1.00      0.61 o
   0   5   3     1006.26     1199.08      9.92 o
   1   5   3       11.25       20.18      1.32 o
   2   5   3       54.47       52.19      1.72 o
   3   5   3     1388.63     1370.53     13.55 o
   4   5   3     2414.73     2330.37     16.98 o
   5   5   3     2272.71     2219.68     16.80 o
   6   5   3        2.38        2.95      1.02 o
   7   5   3       88.79       82.78      2.96 o
   8   5   3       19.49       16.31      1.65 o
   9   5   3        0.38        1.12      1.15 o
  10   5   3      719.77      701.17      8.53 o
  11   5   3      332.02      340.78      6.52 o
  12   5   3       48.95       62.87      3.47 o
  13   5   3        1.68        2.96      2.08 o
 -15   6   3        8.34       10.31      2.51 o
 -14   6   3       47.30       50.02      3.71 o
 -13   6   3      138.30      133.37      4.98 o
 -12   6   3      128.68      132.87      4.57 o
 -11   6   3      287.13      273.51      6.13 o
 -10   6   3      381.37      360.94      6.68 o
  -9   6   3      270.01      267.87      5.42 o
  -8   6   3       68.18       53.94      2.77 o
  -7   6   3      297.16      281.24      4.52 o
  -6   6   3      381.55      390.88      5.19 o
  -5   6   3      420.89      436.56      5.70 o
  -4   6   3      383.57      392.94      5.91 o
  -3   6   3       61.96       52.30      2.01 o
  -2   6   3      194.13      235.90      5.53 o
  -1   6   3       99.91      108.39      3.09 o
   0   6   3        3.35        0.40      0.76 o
   1   6   3     1455.89     1617.63     16.64 o
   2   6   3       22.62       27.95      1.97 o
   3   6   3       29.30       31.65      1.63 o
   4   6   3        5.10        4.36      0.89 o
   5   6   3      222.65      243.65      4.27 o
   6   6   3      599.25      604.96      7.30 o
   7   6   3       11.67       19.17      4.01 o
   8   6   3      152.46      149.94      4.71 o
   9   6   3      166.17      167.64      4.67 o
  10   6   3       20.40       18.30      2.02 o
  11   6   3       13.10       16.42      2.17 o
  12   6   3       33.06       35.49      3.61 o
 -15   7   3       75.09       73.85      6.27 o
 -14   7   3        0.72        3.62      1.96 o
 -13   7   3        0.41        0.00      1.57 o
 -12   7   3       59.18       59.21      3.62 o
 -11   7   3        1.50        0.66      1.37 o
 -10   7   3      384.98      381.99      6.39 o
  -9   7   3      397.74      376.95      5.88 o
  -8   7   3        4.11        3.30      1.66 o
  -7   7   3        4.71        5.92      1.16 o
  -6   7   3       52.34       47.75      2.34 o
  -5   7   3      199.64      233.98      4.75 o
  -4   7   3      104.11       89.92      2.86 o
  -3   7   3       13.51       22.55      3.52 o
  -2   7   3     1403.69     1436.72     12.23 o
  -1   7   3        3.05        2.91      0.99 o
   0   7   3       99.62       70.30      2.52 o
   1   7   3      207.33      186.28      5.13 o
   2   7   3      150.65      154.91      3.02 o
   3   7   3        6.04        7.83      1.02 o
   4   7   3        0.04        0.00      0.69 o
   5   7   3       39.26       40.15      2.15 o
   6   7   3       34.72       32.71      2.98 o
   7   7   3       36.68       37.00      2.29 o
   8   7   3      118.80      117.57      3.54 o
   9   7   3       90.32       82.41      3.54 o
  10   7   3       14.75       14.51      1.91 o
  11   7   3       37.47       40.90      3.11 o
  12   7   3       13.65       17.11      3.56 o
 -14   8   3        1.08        0.92      1.97 o
 -13   8   3      142.10      149.00      5.57 o
 -12   8   3        4.10        4.00      1.74 o
 -11   8   3      269.06      274.19      6.39 o
 -10   8   3      320.26      323.14      6.04 o
  -9   8   3       10.39       11.47      1.62 o
  -8   8   3        0.70        0.00      0.92 o
  -7   8   3        7.19        2.39      1.06 o
  -6   8   3      252.61      254.66     10.34 o
  -5   8   3      190.30      184.03      4.43 o
  -4   8   3      646.48      568.66     10.82 o
  -3   8   3      244.85      246.46      6.56 o
  -2   8   3      485.70      561.92      7.96 o
  -1   8   3     1190.38     1251.73     11.90 o
   0   8   3        0.21        0.30      0.83 o
   1   8   3        0.19        0.21      0.79 o
   2   8   3      729.13      715.63      7.58 o
   3   8   3      489.00      451.74      6.42 o
   4   8   3       50.26       54.16      2.66 o
   5   8   3      419.21      412.40      8.57 o
   6   8   3      888.94      881.99      9.59 o
   7   8   3      276.82      266.42      5.09 o
   8   8   3       74.47       82.32      3.35 o
   9   8   3      368.51      386.88      7.43 o
  10   8   3      263.58      250.75      6.09 o
  11   8   3       14.29       12.63      2.44 o
  12   8   3        6.66       10.61      3.01 o
 -14   9   3        0.02        4.91      2.79 o
 -13   9   3       97.58       83.84      4.92 o
 -12   9   3       80.01       80.97      4.37 o
 -11   9   3        0.93        0.00      1.78 o
 -10   9   3       30.49       38.80      2.84 o
  -9   9   3       49.40       46.68      2.62 o
  -8   9   3      161.25      166.36      4.45 o
  -7   9   3        1.11        2.30      1.20 o
  -6   9   3        7.30        6.44      1.45 o
  -5   9   3      227.00      232.53      5.12 o
  -4   9   3      200.00      189.53      5.04 o
  -3   9   3       55.20       55.56      2.94 o
  -2   9   3     1110.98     1111.76     12.55 o
  -1   9   3      150.24      130.90      3.52 o
   0   9   3       38.79       31.85      2.06 o
   1   9   3       47.78       54.51      2.35 o
   2   9   3       61.53       55.66      2.70 o
   3   9   3      470.67      480.27     11.08 o
   4   9   3      325.32      316.45      6.57 o
   5   9   3     1290.24     1277.27     13.34 o
   6   9   3       28.21       27.99      2.31 o
   7   9   3        0.00        1.92      1.31 o
   8   9   3        0.21        0.19      1.34 o
   9   9   3       64.82       72.07      3.84 o
  10   9   3      142.25      156.96      6.58 o
  11   9   3       41.02       39.02      5.36 o
 -13  10   3       16.19       18.87      2.75 o
 -12  10   3      132.47      137.75      8.02 o
 -11  10   3      142.37      144.76      5.60 o
 -10  10   3       42.00       35.90      2.60 o
  -9  10   3       65.91       68.02      3.54 o
  -8  10   3       21.99       24.32      2.26 o
  -7  10   3      232.77      241.85      5.26 o
  -6  10   3       72.35       77.27      4.45 o
  -5  10   3      398.58      406.61      8.55 o
  -4  10   3       14.95       15.49      1.86 o
  -3  10   3       45.04       36.20      2.54 o
  -2  10   3      206.09      205.08      4.98 o
  -1  10   3        8.36        8.55      1.49 o
   0  10   3       44.44       40.71      2.87 o
   1  10   3        0.24        0.35      1.44 o
   2  10   3       17.62       20.78      1.72 o
   3  10   3      116.58      105.35      3.58 o
   4  10   3        0.46        0.00      1.22 o
   5  10   3      132.06      144.23      4.99 o
   6  10   3      147.62      138.52      4.24 o
   7  10   3        1.94        0.19      1.13 o
   8  10   3       29.76       28.33      2.59 o
   9  10   3        5.37        7.70      1.93 o
  10  10   3        2.11        3.08      1.91 o
  11  10   3        0.01        0.00      2.20 o
 -13  11   3       68.60       64.79      6.16 o
 -12  11   3      175.68      196.01      6.84 o
 -11  11   3        7.20        7.02      2.36 o
 -10  11   3        0.58        0.06      1.41 o
  -9  11   3       38.79       35.64      2.82 o
  -8  11   3        0.24        0.00      1.51 o
  -7  11   3       77.45       74.93      4.10 o
  -6  11   3      229.13      230.07     11.34 o
  -5  11   3     1022.36     1040.98     15.34 o
  -4  11   3       21.08       17.51      2.12 o
  -3  11   3       38.77       37.74      2.69 o
  -2  11   3       40.91       40.35      2.83 o
  -1  11   3        2.38        2.39      1.79 o
   0  11   3      889.38      913.42     10.62 o
   1  11   3     1164.29     1185.28     11.61 o
   2  11   3      664.28      660.84      8.18 o
   3  11   3       59.97       68.70      3.06 o
   4  11   3       81.07       92.48      3.82 o
   5  11   3       29.25       24.96      2.28 o
   6  11   3       36.51       36.39      2.73 o
   7  11   3      229.13      216.32      6.07 o
   8  11   3      368.34      362.26      7.26 o
   9  11   3      176.19      178.09      5.30 o
  10  11   3        6.75       12.01      3.01 o
 -12  12   3        5.21        2.67      2.50 o
 -11  12   3       83.20       85.19      4.52 o
 -10  12   3        4.21        1.83      1.75 o
  -9  12   3        0.94        0.11      1.74 o
  -8  12   3       45.04       44.88      3.42 o
  -7  12   3      156.82      165.42      6.52 o
  -6  12   3      441.24      484.99     10.31 o
  -5  12   3       10.56       11.62      2.49 o
  -4  12   3       84.06       83.53      4.09 o
  -3  12   3      382.09      393.35      7.52 o
  -2  12   3      154.56      147.48      4.76 o
  -1  12   3      532.72      539.87      7.93 o
   0  12   3      663.07      708.95      9.41 o
   1  12   3        9.38        9.20      1.67 o
   2  12   3        0.07        0.00      1.66 o
   3  12   3        0.02        0.77      1.22 o
   4  12   3       89.08       76.56      3.41 o
   5  12   3        9.23       15.28      1.87 o
   6  12   3      168.81      159.13      4.74 o
   7  12   3       14.42       13.92      2.17 o
   8  12   3        1.06        0.95      1.69 o
   9  12   3       21.36       18.17      4.03 o
 -11  13   3        1.04        1.39      2.20 o
 -10  13   3       10.26        9.15      2.20 o
  -9  13   3       79.50       68.57      4.47 o
  -8  13   3       51.04       56.44      3.98 o
  -7  13   3        4.51        4.51      1.82 o
  -6  13   3      153.29      152.50      6.42 o
  -5  13   3      257.07      288.37      8.17 o
  -4  13   3       35.71       26.60      3.50 o
  -3  13   3      161.08      173.49      5.95 o
  -2  13   3      142.56      151.81      5.01 o
  -1  13   3        8.23       10.92      1.81 o
   0  13   3      150.68      129.05      4.17 o
   1  13   3      140.21      128.63      4.15 o
   2  13   3       11.35       10.65      1.79 o
   3  13   3       14.87       14.96      1.95 o
   4  13   3       24.58       27.91      2.49 o
   5  13   3        6.10        4.62      1.54 o
   6  13   3        0.05        0.00      1.35 o
   7  13   3       15.71       12.74      2.15 o
   8  13   3        0.04        0.00      1.96 o
 -10  14   3       24.04       28.86      4.97 o
  -9  14   3        0.56        0.00      1.92 o
  -8  14   3       53.43       55.20      4.10 o
  -7  14   3      240.30      261.79      7.19 o
  -6  14   3        8.04        6.82      2.49 o
  -5  14   3      256.98      272.35     13.95 o
  -4  14   3      129.61      123.79      6.54 o
  -3  14   3      220.25      250.33      6.55 o
  -2  14   3       31.82       32.20      2.64 o
  -1  14   3       44.96       48.93      3.08 o
   0  14   3       97.28      103.99      4.21 o
   1  14   3       57.47       44.20      3.01 o
   2  14   3        2.41        0.00      1.26 o
   3  14   3      199.44      191.64      6.55 o
   4  14   3       40.67       34.35      2.86 o
   5  14   3       62.04       60.07      4.83 o
   6  14   3        0.38        2.98      1.85 o
   7  14   3        1.67        2.35      1.93 o
  -9  15   3        5.92        0.30      4.52 o
  -8  15   3        6.64        9.18      3.62 o
  -7  15   3      111.82      104.45      5.48 o
  -6  15   3       68.65       75.83      5.44 o
  -5  15   3      256.70      231.79      7.82 o
  -4  15   3       15.38       14.49      3.20 o
  -3  15   3        4.14        2.90      1.58 o
  -2  15   3       73.34       70.65      4.69 o
  -1  15   3        1.13        0.00      1.46 o
   0  15   3      310.78      294.26      9.40 o
   1  15   3      376.15      356.32      7.25 o
   2  15   3       44.03       35.21      2.92 o
   3  15   3        3.39        1.43      1.63 o
   4  15   3       25.52       23.13      2.84 o
   5  15   3       50.62       44.38      4.69 o
   6  15   3       11.51       10.08      2.84 o
  -7  16   3       63.49       59.62      8.73 o
  -6  16   3        0.10        4.22      4.52 o
  -5  16   3       46.83       43.19      5.21 o
  -4  16   3       34.96       41.37      3.58 o
  -3  16   3       37.43       48.85      3.36 o
  -2  16   3       40.32       40.05      3.09 o
  -1  16   3       56.08       66.90      4.25 o
   0  16   3      200.38      188.95      5.58 o
   1  16   3        0.19        1.25      1.59 o
   2  16   3       44.64       30.66      3.22 o
   3  16   3       78.15       75.87      4.76 o
   4  16   3       25.81       27.84      3.23 o
   5  16   3       38.49       51.93      6.14 o
  -5  17   3        6.43        7.00      3.33 o
  -4  17   3       19.60       21.86      4.22 o
  -3  17   3       79.77       93.30      6.31 o
  -2  17   3       77.92       82.21      4.79 o
  -1  17   3       20.92       12.35      2.83 o
   0  17   3       38.67       31.63      3.25 o
   1  17   3        0.90        4.73      2.13 o
   2  17   3        0.25        0.00      2.01 o
   3  17   3       10.68       15.44      3.23 o
 -15   0   4        1.05        4.42      2.60 o
 -14   0   4       64.02       56.59      5.03 o
 -13   0   4      231.62      247.11     12.97 o
 -12   0   4        3.12        3.92      2.04 o
 -11   0   4       76.15       80.60      4.72 o
 -10   0   4        4.21        3.41      2.51 o
  -9   0   4       17.20        8.45      3.76 o
  -8   0   4      244.76      244.19     13.40 o
  -7   0   4      649.91      670.04     10.01 o
  -6   0   4     2050.85     2351.24     25.96 o
  -5   0   4      376.23      402.30     12.55 o
  -4   0   4     2105.76     2251.22     28.63 o
  -3   0   4       54.43       83.70      5.72 o
  -2   0   4      309.11      298.08      9.94 o
  -1   0   4       77.01       94.54      4.05 o
   0   0   4       66.95       71.50      4.22 o
   1   0   4        2.69       13.11      3.46 o
   2   0   4      662.06      638.60     11.69 o
   3   0   4     1234.51     1295.78     14.30 o
   4   0   4     1079.16     1017.78     12.66 o
   5   0   4     1016.11     1042.41     12.07 o
   6   0   4       70.56       70.84      3.65 o
   7   0   4       73.00       84.42      4.70 o
   8   0   4        0.32        0.00      1.13 o
   9   0   4      483.72      463.67      8.74 o
  10   0   4      610.86      624.83     10.70 o
  11   0   4      310.40      298.39      9.47 o
  12   0   4        4.30        3.19      1.98 o
 -15   1   4       88.65      101.96      4.57 o
 -14   1   4       36.70       42.22      3.02 o
 -13   1   4      383.53      380.69      8.51 o
 -12   1   4      204.00      194.77      4.74 o
 -11   1   4        3.43        3.02      1.28 o
  -9   1   4      132.53      143.49      3.68 o
  -8   1   4      590.50      587.01      9.38 o
  -7   1   4      749.79      681.83      8.98 o
  -6   1   4     3666.49     3730.00     24.51 o
  -5   1   4     7582.28     8061.24     48.10 o
  -4   1   4     1912.15     2017.03     14.95 o
  -3   1   4      452.68      451.69      9.24 o
  -2   1   4     1679.07     1675.74     22.13 o
  -1   1   4     2524.38     2570.35     21.67 o
   0   1   4     1627.91     1659.63     13.08 o
   1   1   4     1802.76     2004.19     18.09 o
   2   1   4      306.85      318.61      5.53 o
   3   1   4     2425.01     2596.39     17.67 o
   4   1   4      443.24      418.39      5.36 o
   5   1   4     1256.07     1188.85      9.83 o
   6   1   4     1320.62     1290.05     10.53 o
   7   1   4      735.62      740.03      9.52 o
   8   1   4       14.36       17.24      1.51 o
   9   1   4       91.29       74.28      2.89 o
  10   1   4       76.13       86.16      3.27 o
  11   1   4      254.93      248.89      5.28 o
  12   1   4      118.90      138.34      4.28 o
 -15   2   4        1.95        1.54      1.77 o
 -14   2   4       18.78       15.84      2.14 o
 -13   2   4        0.33        0.00      1.41 o
 -12   2   4      133.09      121.81      3.99 o
 -11   2   4       11.17        5.42      1.40 o
 -10   2   4        2.59        2.80      1.12 o
  -9   2   4       22.57       23.36      1.83 o
  -8   2   4        8.23        7.90      1.10 o
  -7   2   4      564.28      556.74      6.89 o
  -6   2   4      396.81      434.45      7.22 o
  -5   2   4      480.79      519.60      5.43 o
  -4   2   4       11.97        8.96      0.84 o
  -3   2   4       19.30       10.39      1.81 o
  -2   2   4      128.53      173.75      4.36 o
  -1   2   4       23.66       19.02      1.62 o
   0   2   4     1206.01     1158.63     11.97 o
   1   2   4       44.28       64.86      4.30 o
   2   2   4       19.85       31.86      1.53 o
   3   2   4       95.09       85.11      2.09 o
   4   2   4       28.74       29.97      1.64 o
   5   2   4       91.96       95.99      2.49 o
   6   2   4      104.83       85.46      2.69 o
   7   2   4      121.43      113.22      2.85 o
   8   2   4       18.23       16.84      1.59 o
   9   2   4       37.13       34.42      2.23 o
  10   2   4        0.38        0.79      1.25 o
  11   2   4       29.83       28.40      2.34 o
  12   2   4        8.30        9.62      1.81 o
 -15   3   4       69.26       69.88      4.25 o
 -14   3   4       15.22       21.97      2.52 o
 -13   3   4        7.24        4.86      1.75 o
 -12   3   4      121.98      127.10      4.44 o
 -11   3   4      623.42      613.49      8.20 o
 -10   3   4      230.64      220.76      7.17 o
  -9   3   4       15.68       17.00      1.62 o
  -8   3   4      461.68      456.92      5.96 o
  -7   3   4      380.97      337.45      6.00 o
  -6   3   4      161.71      171.46      3.39 o
  -5   3   4     1548.02     1510.25     13.82 o
  -4   3   4     1197.13     1151.26      9.75 o
  -3   3   4       49.59       47.87      1.39 o
  -2   3   4      516.03      513.34      6.70 o
  -1   3   4     2015.68     2119.11     18.61 o
   0   3   4      283.80      314.57      5.21 o
   1   3   4      467.51      406.60      6.13 o
   2   3   4        0.22        2.17      0.81 o
   3   3   4       11.49        5.85      0.84 o
   4   3   4        0.00        1.39      1.44 o
   5   3   4      431.08      403.88      5.05 o
   6   3   4      932.77      927.86      9.56 o
   7   3   4        9.42        7.61      1.34 o
   8   3   4      111.81      128.13      3.64 o
   9   3   4       66.75       64.45      2.97 o
  10   3   4        1.60        2.71      1.27 o
  11   3   4       21.98       32.35      2.43 o
  12   3   4       57.17       60.15      3.21 o
 -15   4   4        0.71        0.00      1.72 o
 -14   4   4       48.98       48.76      3.53 o
 -13   4   4        0.86        0.00      1.68 o
 -12   4   4        0.16        0.00      1.41 o
 -11   4   4        3.26        4.61      1.50 o
 -10   4   4       90.28       88.20      5.00 o
  -9   4   4        0.04        0.46      0.99 o
  -8   4   4       53.54       56.63      2.67 o
  -7   4   4      155.27      166.80      3.33 o
  -6   4   4       91.90       81.79      2.67 o
  -5   4   4       10.45        8.66      0.96 o
  -4   4   4       81.92       97.76      2.20 o
  -3   4   4       10.99        7.35      0.77 o
  -2   4   4      696.21      651.12      8.47 o
  -1   4   4      243.52      289.07      5.30 o
   0   4   4       80.29       95.30      2.76 o
   1   4   4        1.52        1.35      0.43 o
   2   4   4       62.96       58.78      2.05 o
   3   4   4      127.49      129.12      4.30 o
   4   4   4      235.18      251.22      4.12 o
   5   4   4     1311.85     1329.25     11.81 o
   6   4   4      480.53      486.37      6.60 o
   7   4   4        1.44        0.49      0.98 o
   8   4   4        1.94        0.12      1.03 o
   9   4   4      294.17      294.66      5.70 o
  10   4   4      297.44      306.58      6.06 o
  11   4   4       49.18       49.96      3.11 o
  12   4   4        0.53        0.00      1.60 o
 -15   5   4        6.76        5.08      2.08 o
 -14   5   4        2.93        2.07      1.74 o
 -13   5   4        1.75        0.00      1.50 o
 -12   5   4       24.61       28.16      2.62 o
 -11   5   4        6.63        5.02      2.36 o
 -10   5   4      239.35      229.14      5.26 o
  -9   5   4      180.61      200.92      5.40 o
  -8   5   4      159.52      165.92      5.04 o
  -7   5   4       95.68      111.34      3.44 o
  -6   5   4       48.36       42.76      2.09 o
  -5   5   4       46.16       62.52      2.07 o
  -4   5   4       18.02       14.14      1.28 o
  -3   5   4      220.93      213.86      3.73 o
  -2   5   4      160.27      128.43      2.75 o
  -1   5   4      355.94      377.21      5.56 o
   0   5   4       71.88       75.39      2.33 o
   1   5   4      425.38      406.21      5.99 o
   2   5   4      126.15      139.86      3.61 o
   3   5   4      298.21      320.64      5.52 o
   4   5   4      279.88      272.35      4.43 o
   5   5   4       27.14       27.70      1.88 o
   6   5   4     1139.21     1166.50     11.38 o
   7   5   4        2.90        4.54      1.21 o
   8   5   4      301.41      296.49      6.54 o
   9   5   4       11.07       11.25      1.76 o
  10   5   4       79.61       78.84      3.66 o
  11   5   4       35.68       38.01      2.80 o
 -14   6   4        3.65        1.87      1.85 o
 -13   6   4       93.81       84.98      5.37 o
 -12   6   4      235.97      234.45      5.96 o
 -11   6   4       14.05       16.40      2.13 o
 -10   6   4       26.57       28.55      2.36 o
  -9   6   4       36.22       45.55      2.76 o
  -8   6   4        4.53        3.41      1.28 o
  -7   6   4      371.88      350.22      5.21 o
  -6   6   4      402.41      354.65      5.41 o
  -5   6   4      361.98      343.02      5.14 o
  -4   6   4        0.01        0.00      0.74 o
  -3   6   4      207.58      195.22      3.90 o
  -2   6   4       52.27       60.54      1.87 o
  -1   6   4        3.71        5.68      0.95 o
   0   6   4     1196.39     1198.33     12.52 o
   1   6   4     1275.40     1279.79     13.42 o
   2   6   4       20.79       19.59      1.39 o
   3   6   4      302.84      299.90      4.58 o
   4   6   4      106.19       98.15      3.23 o
   5   6   4        6.46        3.58      1.28 o
   6   6   4       85.57       78.77      3.03 o
   7   6   4      387.06      379.40      6.19 o
   8   6   4       91.08      103.99      4.37 o
   9   6   4       18.21       18.87      2.08 o
  10   6   4       69.15       64.43      3.43 o
  11   6   4       45.66       45.89      3.46 o
 -14   7   4       21.58       21.49      2.76 o
 -13   7   4        7.61        8.87      2.02 o
 -12   7   4      158.01      173.68      7.73 o
 -11   7   4      986.84      998.20     11.59 o
 -10   7   4      112.12      101.21      4.16 o
  -9   7   4      774.03      757.80      9.97 o
  -8   7   4      214.45      225.67      5.05 o
  -7   7   4      197.29      204.02      4.22 o
  -6   7   4      527.09      528.33      7.05 o
  -5   7   4     1452.35     1414.68     14.66 o
  -4   7   4     1111.13     1117.29     13.86 o
  -3   7   4      680.37      765.80      8.55 o
  -2   7   4      350.97      383.26      5.76 o
  -1   7   4      198.51      200.61      4.16 o
   0   7   4       22.09       11.24      1.44 o
   1   7   4     1029.01      978.83     11.51 o
   2   7   4      668.04      642.99      7.80 o
   3   7   4      123.50      114.37      2.93 o
   4   7   4      290.56      289.84      4.87 o
   5   7   4      784.62      782.82      9.09 o
   6   7   4      141.15      133.63      3.66 o
   7   7   4        3.09        1.94      1.18 o
   8   7   4      413.62      413.78      6.79 o
   9   7   4      191.11      205.99      4.99 o
  10   7   4       66.34       60.24      3.36 o
  11   7   4        1.29        1.71      1.47 o
 -14   8   4       43.54       47.48      3.73 o
 -13   8   4       18.24       19.09      2.56 o
 -12   8   4        2.25        3.11      1.76 o
 -11   8   4        6.80        7.27      1.84 o
 -10   8   4       59.02       57.40      3.37 o
  -9   8   4        0.58        1.48      1.23 o
  -8   8   4       73.94       80.30      4.43 o
  -7   8   4      114.28      121.02      5.27 o
  -6   8   4        0.02        0.00      1.52 o
  -5   8   4       53.75       47.72      3.37 o
  -4   8   4      154.66      154.71      4.13 o
  -3   8   4       18.59       21.54      1.77 o
  -2   8   4      141.41      145.11      3.60 o
  -1   8   4       99.78       98.48      3.70 o
   0   8   4       14.27       18.43      1.73 o
   1   8   4       18.32       13.08      1.58 o
   2   8   4      122.91      125.58      3.36 o
   3   8   4      196.46      210.53      4.49 o
   4   8   4       73.54       71.09      3.37 o
   5   8   4       52.98       47.36      2.50 o
   6   8   4       25.45       23.99      1.99 o
   7   8   4        2.75        2.77      1.27 o
   8   8   4        0.49        0.00      1.26 o
   9   8   4        0.49        0.00      1.33 o
  10   8   4        9.95       12.35      1.97 o
 -13   9   4       55.86       60.34      4.00 o
 -12   9   4        0.33        2.05      1.77 o
 -11   9   4        9.31        5.94      1.90 o
 -10   9   4       76.50       74.08      5.03 o
  -9   9   4      283.99      300.47      7.22 o
  -8   9   4      198.82      205.69      5.68 o
  -7   9   4      533.36      537.50     10.29 o
  -6   9   4      155.23      146.70      5.24 o
  -5   9   4       40.45       37.93      3.16 o
  -4   9   4      129.54      133.59      8.75 o
  -3   9   4      206.77      214.99      6.17 o
  -2   9   4      152.62      140.15      3.81 o
  -1   9   4      631.70      612.75      9.22 o
   0   9   4      512.20      502.14      7.45 o
   1   9   4       10.18       11.17      1.55 o
   2   9   4      128.23      134.30      3.86 o
   3   9   4       31.04       25.95      2.49 o
   4   9   4      416.99      400.63      7.71 o
   5   9   4        7.50        9.78      1.70 o
   6   9   4      229.43      219.97      6.19 o
   7   9   4        0.14        1.04      2.42 o
   8   9   4        8.89       11.84      1.81 o
   9   9   4       20.75       24.06      2.37 o
  10   9   4       10.01        9.65      2.07 o
 -13  10   4       81.88       88.73      4.75 o
 -12  10   4       32.49       31.10      3.65 o
 -11  10   4       42.02       46.26      3.79 o
 -10  10   4      146.46      146.59      6.36 o
  -9  10   4       66.40       73.51      4.25 o
  -8  10   4        0.10        2.61      1.68 o
  -7  10   4      227.05      226.71      9.01 o
  -6  10   4      158.30      159.63      7.53 o
  -5  10   4      634.16      628.66     15.40 o
  -4  10   4      210.73      214.07      6.37 o
  -3  10   4        9.43        7.89      1.66 o
  -2  10   4       46.44       49.78      2.77 o
  -1  10   4       12.93        8.95      1.56 o
   0  10   4      425.12      398.51      6.79 o
   1  10   4      700.94      718.45      8.49 o
   2  10   4      306.02      273.11      6.05 o
   3  10   4      571.70      544.58      8.54 o
   4  10   4       10.29       14.00      3.06 o
   5  10   4        2.10        3.24      1.56 o
   6  10   4       29.06       24.08      2.63 o
   7  10   4      135.37      130.59      5.26 o
   8  10   4      135.26      127.84      5.59 o
   9  10   4       59.37       60.49      4.26 o
 -12  11   4       52.18       53.33      8.79 o
 -11  11   4       97.12       85.42      5.79 o
 -10  11   4       33.79       33.35      3.34 o
  -9  11   4      119.55      105.05      5.56 o
  -8  11   4        0.05        0.00      1.54 o
  -7  11   4       28.05       28.40      3.17 o
  -6  11   4      279.62      266.15      7.55 o
  -5  11   4       32.60       26.05      3.05 o
  -4  11   4      477.19      482.10     10.08 o
  -3  11   4       92.08       81.25      4.05 o
  -2  11   4        0.07        0.95      1.33 o
  -1  11   4        1.60        3.44      1.34 o
   0  11   4       10.54        6.21      1.38 o
   1  11   4       48.35       40.28      2.46 o
   2  11   4        2.91        2.17      1.24 o
   3  11   4       86.13       85.64      3.79 o
   4  11   4      339.83      308.21      6.48 o
   5  11   4       12.47       15.04      2.10 o
   6  11   4        0.08        0.00      1.38 o
   7  11   4       30.38       22.09      2.49 o
   8  11   4        8.64        9.07      2.00 o
   9  11   4       13.90       18.51      2.53 o
 -11  12   4       12.23       12.66      3.07 o
 -10  12   4       63.28       71.92      4.59 o
  -9  12   4      157.53      178.45      6.29 o
  -8  12   4        4.51        0.00      2.30 o
  -7  12   4        3.45        0.25      2.02 o
  -6  12   4       88.84       94.01      5.53 o
  -5  12   4       36.06       36.91      3.66 o
  -4  12   4        0.22        0.00      1.81 o
  -3  12   4      170.44      190.85      5.45 o
  -2  12   4      472.07      482.48      8.78 o
  -1  12   4        0.06        1.38      1.87 o
   0  12   4       21.76       17.00      2.69 o
   1  12   4       19.44       17.25      1.88 o
   2  12   4       82.48       82.10      4.45 o
   3  12   4       39.54       42.15      2.69 o
   4  12   4      121.82      113.45      4.18 o
   5  12   4      126.84      120.70      4.76 o
   6  12   4       12.64        7.89      1.95 o
   7  12   4        0.71        1.89      1.54 o
   8  12   4        3.74        7.27      2.10 o
 -10  13   4       15.97       13.48      2.78 o
  -9  13   4      154.48      157.43      9.21 o
  -8  13   4      499.27      522.40     10.29 o
  -7  13   4       53.83       48.26      4.40 o
  -6  13   4      513.12      545.07     13.89 o
  -5  13   4       45.90       45.00      4.65 o
  -4  13   4      263.40      248.47     10.06 o
  -3  13   4       40.48       41.39      3.28 o
  -2  13   4      583.85      530.18     11.16 o
  -1  13   4      442.60      434.02      8.29 o
   0  13   4        1.74        1.61      1.59 o
   1  13   4       46.22       29.39      2.81 o
   2  13   4      133.91      124.16      4.25 o
   3  13   4       35.92       32.11      2.56 o
   4  13   4       56.78       64.41      3.44 o
   5  13   4      282.68      285.72      6.11 o
   6  13   4       31.81       33.88      3.01 o
   7  13   4        9.68       11.25      2.21 o
  -9  14   4      206.21      224.33     13.91 o
  -8  14   4      126.59      123.96      6.02 o
  -7  14   4        8.56        5.55      2.66 o
  -6  14   4        3.31        2.17      3.14 o
  -5  14   4       25.38       20.58      3.29 o
  -4  14   4       37.08       30.16      3.57 o
  -3  14   4       41.37       53.20      3.82 o
  -2  14   4       93.75      103.73      4.31 o
  -1  14   4      170.46      162.01      4.85 o
   0  14   4       27.24       22.99      2.47 o
   1  14   4       74.45       67.40      3.76 o
   2  14   4       45.83       30.35      2.74 o
   3  14   4       45.48       53.73      3.53 o
   4  14   4       18.77       24.84      2.45 o
   5  14   4        0.12        0.29      1.39 o
   6  14   4        8.31        5.08      1.74 o
  -8  15   4       14.13       14.09      2.82 o
  -7  15   4      106.11      104.06      6.48 o
  -6  15   4        3.90        3.16      3.09 o
  -5  15   4       13.69        9.10      2.96 o
  -4  15   4       67.09       56.64      4.85 o
  -3  15   4       18.36       21.70      3.32 o
  -2  15   4      130.44      116.37      4.73 o
  -1  15   4        6.65        7.74      2.08 o
   0  15   4       12.24        7.93      1.88 o
   1  15   4      152.80      170.04      5.20 o
   2  15   4       51.57       55.49      3.66 o
   3  15   4      136.84      139.87      5.82 o
   4  15   4       31.04       21.21      3.90 o
  -6  16   4       45.95       58.77      5.14 o
  -5  16   4       48.71       53.52      6.55 o
  -4  16   4       24.96       27.23      5.15 o
  -3  16   4       48.55       42.58      3.70 o
  -2  16   4       22.74       23.35      3.24 o
  -1  16   4        0.27        0.68      1.59 o
   0  16   4       63.36       73.83      4.48 o
   1  16   4       72.11       87.16      4.50 o
   2  16   4        5.20        6.30      2.92 o
 -15   1   5       19.14       21.51      2.67 o
 -14   1   5        9.26       10.84      2.14 o
 -13   1   5       19.44       14.37      2.01 o
 -12   1   5       79.90       78.73      3.60 o
 -11   1   5      137.29      135.73      4.61 o
 -10   1   5      126.96      119.22      4.97 o
  -9   1   5      325.37      304.23      5.57 o
  -8   1   5      826.93      860.88      9.63 o
  -7   1   5       21.77       29.64      1.97 o
  -6   1   5      132.87      139.16      2.98 o
  -5   1   5      124.77      123.23      2.19 o
  -4   1   5      987.88      966.86      9.90 o
  -3   1   5      625.20      604.33     11.17 o
  -2   1   5        1.71        0.53      0.91 o
  -1   1   5      780.89      822.97     10.15 o
   0   1   5        3.56        6.02      0.74 o
   1   1   5       23.36       24.97      2.52 o
   2   1   5       52.72       46.61      2.77 o
   3   1   5      722.64      708.41      7.86 o
   4   1   5       33.80       38.12      1.88 o
   5   1   5        2.65        0.98      0.94 o
   6   1   5        8.54        6.32      1.46 o
   7   1   5      159.09      135.88      3.94 o
   8   1   5       70.49       73.39      3.32 o
   9   1   5      178.40      194.61      4.86 o
  10   1   5      169.36      185.71      4.97 o
  11   1   5        0.24        2.23      1.62 o
 -15   2   5       54.96       61.80      4.07 o
 -14   2   5       23.42       25.89      2.71 o
 -13   2   5       75.14       56.80      3.59 o
 -12   2   5      111.20      101.19      4.39 o
 -11   2   5      187.71      177.50      8.24 o
 -10   2   5      192.42      159.22      4.29 o
  -9   2   5        4.65        2.84      1.18 o
  -8   2   5       78.00       72.03      3.09 o
  -7   2   5       23.51       21.51      1.62 o
  -6   2   5      123.26      111.83      2.37 o
  -5   2   5      891.58      921.95      7.90 o
  -4   2   5     1105.49     1133.16      7.43 o
  -3   2   5        0.25        1.59      0.93 o
  -2   2   5      516.13      511.09      7.51 o
  -1   2   5      194.13      189.18      3.44 o
   0   2   5      275.00      276.81      5.43 o
   1   2   5       37.82       32.47      2.30 o
   2   2   5      201.13      207.62      6.16 o
   3   2   5      102.33      104.47      2.50 o
   4   2   5      453.78      455.71      6.24 o
   5   2   5      529.13      551.26     11.29 o
   6   2   5      357.41      347.40      5.67 o
   7   2   5        1.81        2.25      1.18 o
   8   2   5      129.03      112.24      3.83 o
   9   2   5        4.65        3.62      1.62 o
  10   2   5      113.39      121.56      4.46 o
 -15   3   5        0.20        0.00      1.80 o
 -14   3   5       15.12       12.24      2.32 o
 -13   3   5       24.39       25.07      2.61 o
 -12   3   5      146.34      141.64      6.76 o
 -11   3   5      155.82      153.77      5.00 o
 -10   3   5      144.77      141.34      4.15 o
  -9   3   5      356.36      364.32      6.24 o
  -8   3   5        0.71        2.61      1.13 o
  -7   3   5      848.85      815.51      9.03 o
  -6   3   5      198.18      167.49      2.95 o
  -5   3   5      390.97      362.37      4.44 o
  -4   3   5     1471.02     1542.25     11.06 o
  -3   3   5      244.77      249.20      4.18 o
  -2   3   5      269.09      296.32      4.41 o
  -1   3   5       50.71       43.17      2.09 o
   0   3   5     1146.47     1121.91     13.58 o
   1   3   5      583.30      541.59      9.85 o
   2   3   5      689.62      669.86      6.92 o
   3   3   5     1109.00     1122.90     13.02 o
   4   3   5        2.69        0.58      0.94 o
   5   3   5      478.97      480.75      7.00 o
   6   3   5      225.90      211.63      4.49 o
   7   3   5        0.58        0.80      1.09 o
   8   3   5      283.53      266.98      5.46 o
   9   3   5      238.74      258.01      5.64 o
  10   3   5      201.35      224.03      5.47 o
 -14   4   5        4.12        4.12      1.99 o
 -13   4   5        2.74        1.69      1.60 o
 -12   4   5       49.96       46.93      4.10 o
 -11   4   5       32.88       34.92      3.24 o
 -10   4   5       75.24       70.98      3.43 o
  -9   4   5      112.58      122.91      3.73 o
  -8   4   5       72.23       73.75      3.06 o
  -7   4   5       14.70       16.80      1.62 o
  -6   4   5        4.31        3.16      0.95 o
  -5   4   5       35.01       35.98      1.84 o
  -4   4   5       65.99       64.52      1.81 o
  -3   4   5       80.44       77.51      2.18 o
  -2   4   5      377.94      363.44      6.20 o
  -1   4   5       12.67       12.72      2.79 o
   0   4   5       30.85       25.03      2.60 o
   1   4   5       24.12       21.97      1.30 o
   2   4   5       72.85       63.37      2.18 o
   3   4   5       19.96       18.01      1.53 o
   4   4   5      391.21      377.29      5.85 o
   5   4   5      481.09      499.31      6.78 o
   6   4   5       98.00       90.35      3.26 o
   7   4   5        0.01        0.85      1.10 o
   8   4   5       27.77       24.60      3.33 o
   9   4   5       20.00       19.12      2.20 o
  10   4   5       26.72       25.47      2.41 o
 -14   5   5      211.24      223.30      6.38 o
 -13   5   5      116.75      134.69      5.19 o
 -12   5   5       13.07       12.04      2.01 o
 -11   5   5       14.58       18.71      2.13 o
 -10   5   5        0.26        0.00      1.23 o
  -9   5   5        0.82        0.00      1.08 o
  -8   5   5      615.03      615.12     11.95 o
  -7   5   5      907.44      906.16     10.50 o
  -6   5   5      629.09      632.57      6.89 o
  -5   5   5       15.40       16.24      1.35 o
  -4   5   5       96.24       97.07      4.44 o
  -3   5   5      274.99      299.77      5.32 o
  -2   5   5     1664.49     1690.28     20.00 o
  -1   5   5     1280.48     1213.99     16.19 o
   0   5   5      849.41      824.33     13.82 o
   1   5   5      710.63      722.67      9.07 o
   2   5   5        3.74        4.42      1.30 o
   3   5   5      191.31      199.55      4.05 o
   4   5   5       85.28       98.00      3.33 o
   5   5   5     1007.60     1024.78     11.19 o
   6   5   5      515.01      483.69      7.08 o
   7   5   5      176.44      169.54      4.30 o
   8   5   5      124.74      110.02      3.97 o
   9   5   5       13.97       22.85      2.24 o
  10   5   5       11.67       11.59      1.95 o
 -14   6   5        1.27        1.63      1.83 o
 -13   6   5       49.18       51.11      3.68 o
 -12   6   5       39.93       35.81      3.01 o
 -11   6   5        0.48        0.00      1.20 o
 -10   6   5       79.72       73.58      3.62 o
  -9   6   5       75.39       72.91      3.40 o
  -8   6   5       15.41        9.92      1.57 o
  -7   6   5       24.66       25.96      1.87 o
  -6   6   5      263.59      266.42      4.37 o
  -5   6   5      525.05      481.41      7.53 o
  -4   6   5      620.63      622.39      8.74 o
  -3   6   5       10.16        7.86      0.92 o
  -2   6   5      157.36      161.27      2.97 o
  -1   6   5        5.21        6.32      1.13 o
   0   6   5       10.98        8.26      1.32 o
   1   6   5       82.30       84.49      4.17 o
   2   6   5       45.41       47.25      2.98 o
   3   6   5       10.75       11.37      1.46 o
   4   6   5        6.29        5.75      1.25 o
   5   6   5      276.50      288.95      6.00 o
   6   6   5        0.05        1.46      1.15 o
   7   6   5       20.92       19.22      1.93 o
   8   6   5        0.49        1.17      1.28 o
   9   6   5        0.55        0.00      1.27 o
  10   6   5       10.39        9.29      1.82 o
 -13   7   5       12.34       12.94      2.32 o
 -12   7   5      128.13      122.14      5.36 o
 -11   7   5        9.15        7.43      1.94 o
 -10   7   5       80.12       83.73      3.98 o
  -9   7   5        8.77       11.58      1.78 o
  -8   7   5       47.71       50.51      2.61 o
  -7   7   5      178.81      179.20      4.73 o
  -6   7   5      242.74      229.18      9.18 o
  -5   7   5        0.13        0.93      1.20 o
  -4   7   5      176.30      187.61      5.96 o
  -3   7   5       80.53       79.31      3.13 o
  -2   7   5       17.94       21.47      1.55 o
  -1   7   5       50.14       63.85      2.81 o
   0   7   5      449.25      467.06      7.38 o
   1   7   5      419.61      404.30      7.04 o
   2   7   5        4.55        5.40      1.18 o
   3   7   5       30.36       34.29      2.26 o
   4   7   5       99.18       97.73      4.68 o
   5   7   5       16.45       19.33      2.04 o
   6   7   5       82.79       85.89      3.37 o
   7   7   5        7.63        8.69      1.57 o
   8   7   5       10.74        9.95      1.70 o
   9   7   5        5.89        5.04      2.40 o
 -13   8   5        0.09        0.00      1.57 o
 -12   8   5       45.14       41.74      3.72 o
 -11   8   5      138.76      138.13      4.80 o
 -10   8   5        4.09       10.88      2.78 o
  -9   8   5      294.63      296.34     12.04 o
  -8   8   5        9.14        8.88      1.57 o
  -7   8   5        0.03        0.00      1.46 o
  -6   8   5      177.94      178.91      5.73 o
  -5   8   5      119.46      109.87      6.04 o
  -4   8   5        3.09        0.00      1.22 o
  -3   8   5       38.17       37.22      2.38 o
  -2   8   5      540.83      521.76      7.61 o
  -1   8   5      121.78      123.51      3.69 o
   0   8   5        0.10        1.12      1.20 o
   1   8   5      239.47      240.35      7.82 o
   2   8   5       95.63       92.55      3.29 o
   3   8   5      225.17      212.87      5.42 o
   4   8   5      137.26      134.86      4.07 o
   5   8   5      526.49      506.06      8.04 o
   6   8   5        7.65        9.63      1.78 o
   7   8   5        5.19        3.20      1.57 o
   8   8   5       56.36       57.33      3.60 o
   9   8   5        0.02        0.45      1.39 o
 -12   9   5       36.75       33.83      3.33 o
 -11   9   5       44.28       43.73      3.60 o
 -10   9   5        8.51        8.97      2.35 o
  -9   9   5        6.57        2.27      2.74 o
  -8   9   5       73.79       69.15      4.04 o
  -7   9   5      183.27      198.80      8.04 o
  -6   9   5      251.09      254.03      8.96 o
  -5   9   5       64.70       66.97      5.86 o
  -4   9   5      168.10      172.13      4.98 o
  -3   9   5        8.90        7.01      1.46 o
  -2   9   5      278.87      261.00      5.41 o
  -1   9   5      344.87      347.60      6.36 o
   0   9   5      533.69      523.94      8.04 o
   1   9   5      132.63      137.53      5.80 o
   2   9   5      112.05      109.31      3.73 o
   3   9   5      481.30      470.44      7.51 o
   4   9   5        8.40        5.54      1.58 o
   5   9   5      235.05      240.77      5.62 o
   6   9   5      265.37      284.24      6.31 o
   7   9   5      139.45      155.33      4.91 o
   8   9   5       31.28       36.87      3.05 o
 -12  10   5        0.65        0.00      2.34 o
 -11  10   5        7.41        6.33      2.47 o
 -10  10   5       32.53       30.13      5.33 o
  -9  10   5       29.55       28.86      2.91 o
  -8  10   5       41.64       37.43      3.24 o
  -7  10   5        5.51       12.66      2.57 o
  -6  10   5        7.66        5.26      2.23 o
  -5  10   5       35.54       29.07      3.10 o
  -4  10   5       36.30       29.32      5.78 o
  -3  10   5       45.96       47.55      2.92 o
  -2  10   5       19.23       16.44      2.18 o
  -1  10   5        1.40        1.41      1.38 o
   0  10   5        2.06        4.98      1.46 o
   1  10   5       10.06        8.15      1.51 o
   2  10   5       97.14       93.53      3.95 o
   3  10   5        4.91        5.24      2.39 o
   4  10   5       18.93       12.31      3.52 o
   5  10   5        0.46        1.86      1.69 o
   6  10   5       63.35       65.33      4.19 o
   7  10   5       35.59       45.94      3.77 o
   8  10   5        3.40        1.03      1.86 o
 -11  11   5       81.40       77.95      8.65 o
 -10  11   5      171.16      176.72     11.21 o
  -9  11   5      149.45      151.59      5.77 o
  -8  11   5        1.15        0.13      2.08 o
  -7  11   5        8.88        9.94      4.54 o
  -6  11   5      143.16      150.15      6.37 o
  -5  11   5      138.77      139.80     11.97 o
  -4  11   5      115.77      113.18      5.62 o
  -3  11   5      121.57      124.99      4.52 o
  -2  11   5      187.31      200.29      5.10 o
  -1  11   5        5.57        2.45      1.74 o
   0  11   5       15.69       10.45      1.67 o
   1  11   5        6.22        3.02      1.32 o
   2  11   5       45.35       43.63      2.85 o
   3  11   5      521.61      547.01      9.78 o
   4  11   5      151.21      154.07      4.88 o
   5  11   5        0.36        3.33      1.67 o
   6  11   5        4.88        6.51      2.07 o
   7  11   5        0.05        0.00      1.74 o
 -10  12   5       25.00       33.62      5.06 o
  -9  12   5       80.81       87.56      5.09 o
  -8  12   5        0.74        1.72      1.90 o
  -7  12   5       10.16        7.36      2.47 o
  -6  12   5       75.47       77.73      5.12 o
  -5  12   5      297.00      303.64      8.60 o
  -4  12   5       93.17       81.02      5.18 o
  -3  12   5        8.02        7.01      2.26 o
  -2  12   5       52.35       49.20      3.57 o
  -1  12   5       86.12       77.53      3.97 o
   0  12   5        9.82       10.24      1.68 o
   1  12   5       51.58       58.41      3.17 o
   2  12   5      113.51      128.04      4.32 o
   3  12   5       55.38       43.64      3.32 o
   4  12   5       79.93       72.75      4.02 o
   5  12   5       90.51       83.27      4.87 o
   6  12   5        0.02        0.00      1.50 o
  -9  13   5       18.28       16.98      2.95 o
  -8  13   5       77.15       77.32      6.17 o
  -7  13   5       23.51       20.79      3.23 o
  -6  13   5       11.36       10.50      2.87 o
  -5  13   5      252.74      259.99      8.27 o
  -4  13   5       11.44       16.97      3.01 o
  -3  13   5        9.95        6.77      5.27 o
  -2  13   5        0.80        0.07      1.61 o
  -1  13   5       34.60       32.08      2.68 o
   0  13   5        0.86        0.00      1.32 o
   1  13   5        6.03        5.24      1.60 o
   2  13   5       63.70       56.51      3.22 o
   3  13   5        6.57        7.53      1.76 o
   4  13   5        4.99        9.04      1.87 o
   5  13   5        4.88        3.30      1.93 o
  -8  14   5      150.90      155.16      6.07 o
  -7  14   5       30.07       36.87      4.86 o
  -6  14   5       13.53       12.26      2.96 o
  -5  14   5        0.02        0.00      2.02 o
  -4  14   5       14.22       12.47      2.96 o
  -3  14   5       16.21       17.21      3.23 o
  -2  14   5       28.53       34.01      3.34 o
  -1  14   5       61.61       66.54      3.77 o
   0  14   5      102.53      101.30      4.54 o
   1  14   5       50.03       49.40      3.42 o
   2  14   5       58.95       65.90      4.13 o
   3  14   5       62.34       65.47      3.67 o
  -6  15   5        9.63       15.88      3.29 o
  -5  15   5       23.19       17.42      3.47 o
  -4  15   5       25.90       33.95      4.45 o
  -3  15   5        5.29        9.14      2.88 o
  -2  15   5       80.95       84.16      4.31 o
  -1  15   5       60.35       58.04      3.71 o
   0  15   5       34.80       40.19      3.20 o
   1  15   5        1.14        1.97      1.73 o
 -14   0   6      109.58      107.27      7.88 o
 -13   0   6       11.50       12.46      5.42 o
 -12   0   6      150.57      153.24      6.41 o
 -11   0   6      480.07      460.91     12.15 o
 -10   0   6      296.09      297.19      9.17 o
  -9   0   6      326.25      313.91      9.13 o
  -8   0   6     1332.70     1356.92     17.36 o
  -7   0   6      875.36      928.89     21.42 o
  -6   0   6       14.63       16.14      5.00 o
  -5   0   6      983.73     1023.61     14.47 o
  -4   0   6      709.32      746.25     18.52 o
  -3   0   6       93.48      114.72      5.43 o
  -2   0   6      152.99      151.26      6.17 o
  -1   0   6        2.67        0.75      1.92 o
   0   0   6      366.67      379.97     14.75 o
   1   0   6      775.94      784.65     24.69 o
   2   0   6      591.30      581.89     13.27 o
   3   0   6       16.77       17.88      3.36 o
   4   0   6       63.15       66.46      3.51 o
   5   0   6      180.62      168.11     11.29 o
   6   0   6      188.53      203.63     13.85 o
   7   0   6        1.50        1.42      2.23 o
   8   0   6       88.32       92.30      6.92 o
   9   0   6      103.53       97.34      7.02 o
 -14   1   6        1.09        2.24      1.91 o
 -13   1   6      190.06      195.46      7.22 o
 -12   1   6      197.04      187.39      5.74 o
 -11   1   6       28.82       31.36      2.89 o
 -10   1   6        2.67        3.20      2.40 o
  -9   1   6      217.62      210.03      4.77 o
  -8   1   6      554.47      528.37      6.81 o
  -7   1   6        0.99        3.29      1.86 o
  -6   1   6     1446.80     1483.96     12.06 o
  -5   1   6      757.85      772.08      9.58 o
  -4   1   6      296.03      300.80      8.67 o
  -3   1   6      128.99      139.41      4.65 o
  -2   1   6      202.35      205.75      5.12 o
  -1   1   6      594.22      568.81      8.79 o
   0   1   6      285.40      255.41      5.82 o
   1   1   6      842.53      832.08     13.47 o
   2   1   6      267.61      263.24      7.23 o
   3   1   6       92.59       92.49      3.85 o
   4   1   6        6.12        4.67      1.37 o
   5   1   6      122.73      123.45      4.88 o
   6   1   6       33.30       31.57      2.41 o
   7   1   6       75.69       80.50      4.03 o
   8   1   6       50.80       47.54      3.42 o
   9   1   6       46.98       45.21      3.63 o
 -14   2   6        0.30        0.00      1.71 o
 -13   2   6       10.02       10.11      2.14 o
 -12   2   6        0.20        0.00      1.54 o
 -11   2   6        1.61        1.82      1.62 o
 -10   2   6        0.82        1.38      1.28 o
  -9   2   6      287.84      264.79      7.21 o
  -8   2   6      755.43      768.22      9.21 o
  -7   2   6       43.79       41.85      2.13 o
  -6   2   6       79.04       74.85      2.40 o
  -5   2   6        0.05        0.00      0.72 o
  -4   2   6       33.20       30.46      2.13 o
  -3   2   6       12.47       11.37      2.09 o
  -2   2   6       47.75       55.53      4.00 o
  -1   2   6      664.84      649.58     14.17 o
   0   2   6       11.26       15.66      2.49 o
   1   2   6       29.49       38.66      3.53 o
   2   2   6        1.63        3.39      0.78 o
   3   2   6       65.48       66.18      2.45 o
   4   2   6        3.37        1.38      1.10 o
   5   2   6      129.52      121.06      3.81 o
   6   2   6       51.58       51.75      2.97 o
   7   2   6       40.89       34.56      2.67 o
   8   2   6       11.42        7.87      1.78 o
   9   2   6        0.08        0.98      1.73 o
 -14   3   6        7.44        3.47      1.93 o
 -13   3   6       37.62       40.86      3.21 o
 -12   3   6       65.97       61.79      4.50 o
 -11   3   6       21.93       26.63      2.78 o
 -10   3   6        1.28        1.56      1.56 o
  -9   3   6      157.97      160.72      4.23 o
  -8   3   6       52.75       58.17      3.82 o
  -7   3   6      135.58      142.32      5.20 o
  -6   3   6      689.36      698.57      6.86 o
  -5   3   6       41.43       46.43      3.68 o
  -4   3   6       19.72       21.13      1.81 o
  -3   3   6        6.64        4.83      1.49 o
  -2   3   6      215.05      218.10      6.35 o
  -1   3   6        0.45        0.74      1.67 o
   0   3   6      430.03      399.53     18.52 o
   1   3   6      491.44      493.85     10.19 o
   2   3   6       44.04       44.68      1.88 o
   3   3   6        0.59        0.77      0.96 o
   4   3   6      180.12      169.29      4.10 o
   5   3   6       80.75       71.64      3.18 o
   6   3   6       15.37       15.31      1.88 o
   7   3   6       46.88       47.68      3.05 o
   8   3   6       10.90       11.03      1.92 o
   9   3   6       30.24       29.23      3.88 o
 -13   4   6        9.24        6.26      1.95 o
 -12   4   6        3.10        3.64      1.87 o
 -11   4   6      279.17      274.77      6.13 o
 -10   4   6        2.19        0.24      1.30 o
  -9   4   6        7.19        9.02      1.57 o
  -8   4   6       13.21        9.89      1.89 o
  -7   4   6       47.09       38.60      2.28 o
  -6   4   6       12.78       17.76      1.47 o
  -5   4   6      532.88      525.55      7.02 o
  -4   4   6      111.54      108.26      3.26 o
  -3   4   6      161.30      171.28      5.63 o
  -2   4   6       92.04       99.04      4.92 o
  -1   4   6      529.69      533.55     15.89 o
   0   4   6       83.23       72.22      4.51 o
   1   4   6      186.10      191.58      3.86 o
   2   4   6      503.82      523.97      6.62 o
   3   4   6      211.81      217.05      6.44 o
   4   4   6       44.78       43.63      3.01 o
   5   4   6      410.36      419.20      7.02 o
   6   4   6       76.62       82.13      4.09 o
   7   4   6       38.48       36.51      2.73 o
   8   4   6       14.24       16.87      2.41 o
 -13   5   6       15.03       15.82      2.44 o
 -12   5   6        1.38        3.57      2.04 o
 -11   5   6       59.98       64.80      3.63 o
 -10   5   6       38.03       34.87      2.65 o
  -9   5   6      104.72      107.94      5.22 o
  -8   5   6       98.62       97.56      3.47 o
  -7   5   6        9.61        9.91      1.64 o
  -6   5   6        9.69       11.48      1.39 o
  -5   5   6       20.86       24.84      2.15 o
  -4   5   6      432.59      431.48      7.95 o
  -3   5   6      326.80      318.26      7.21 o
  -2   5   6       65.66       70.48      8.87 o
  -1   5   6      209.46      208.69      7.96 o
   0   5   6       45.09       49.64      4.96 o
   1   5   6        3.37        1.75      1.13 o
   2   5   6        0.02        0.00      0.91 o
   3   5   6       66.14       73.35      4.72 o
   4   5   6       99.71      101.87      3.66 o
   5   5   6       37.29       35.02      2.58 o
   6   5   6        6.87       10.33      2.06 o
   7   5   6       13.14        9.03      1.90 o
   8   5   6        1.14        1.25      1.53 o
 -13   6   6      110.98       97.78      4.80 o
 -12   6   6      117.60      103.78      6.19 o
 -11   6   6        0.04        0.00      1.35 o
 -10   6   6      168.01      165.66      4.86 o
  -9   6   6        4.44        6.42      1.67 o
  -8   6   6      131.51      138.57      5.43 o
  -7   6   6      118.21      125.55      3.35 o
  -6   6   6        0.14        0.78      1.25 o
  -5   6   6        1.81        2.11      1.39 o
  -4   6   6      240.01      253.72      5.64 o
  -3   6   6       58.18       58.02      3.02 o
  -2   6   6       48.82       43.22      3.70 o
  -1   6   6      264.37      215.03      5.39 o
   0   6   6      110.75       96.46      6.04 o
   1   6   6        0.47        1.38      1.24 o
   2   6   6        2.00        0.52      1.60 o
   3   6   6      143.64      163.24      4.16 o
   4   6   6      222.35      217.50      5.06 o
   5   6   6       99.73       91.72      4.11 o
   6   6   6      220.80      204.50      5.27 o
   7   6   6        3.55        4.22      1.56 o
   8   6   6       14.04       12.30      1.93 o
 -12   7   6       22.00       23.61      2.89 o
 -11   7   6      113.34      100.44      5.05 o
 -10   7   6       36.35       45.43      3.47 o
  -9   7   6      263.02      288.36      7.69 o
  -8   7   6       31.09       30.98      2.66 o
  -7   7   6        1.71        0.65      1.60 o
  -6   7   6       16.85       21.56      2.67 o
  -5   7   6       10.71        9.87      1.75 o
  -4   7   6       27.55       29.02      2.52 o
  -3   7   6      372.56      384.85      8.03 o
  -2   7   6      193.29      208.57      4.14 o
  -1   7   6       51.65       55.44      2.85 o
   0   7   6        7.81       11.83      2.09 o
   1   7   6       10.66        9.30      2.09 o
   2   7   6      322.49      343.50      6.01 o
   3   7   6      121.07      116.32      3.93 o
   4   7   6      628.74      664.46      9.38 o
   5   7   6      180.71      179.80      7.02 o
   6   7   6       46.75       41.77      2.99 o
   7   7   6        5.58        4.51      1.67 o
 -12   8   6       60.58       41.79      4.39 o
 -11   8   6       40.51       32.92      3.13 o
 -10   8   6        1.48        1.14      1.57 o
  -9   8   6       19.34       17.28      2.88 o
  -8   8   6       27.38       29.26      3.36 o
  -7   8   6        2.92        2.21      1.71 o
  -6   8   6       41.15       45.19      6.32 o
  -5   8   6        7.10        5.89      2.74 o
  -4   8   6      112.17      114.13      4.35 o
  -3   8   6        0.17        0.00      1.10 o
  -2   8   6       56.80       58.01      4.11 o
  -1   8   6      220.29      239.56      4.85 o
   0   8   6       16.89       18.33      2.08 o
   1   8   6      124.69      139.08      4.07 o
   2   8   6      119.49      109.67      3.97 o
   3   8   6       32.64       39.67      2.74 o
   4   8   6       90.06       83.72      3.67 o
   5   8   6       14.84       13.77      1.96 o
   6   8   6       31.00       34.04      2.81 o
   7   8   6        0.99        1.00      1.56 o
 -11   9   6       11.20       16.77      3.19 o
 -10   9   6       16.00       19.27      4.97 o
  -9   9   6       38.63       30.69      5.26 o
  -8   9   6        7.51        4.60      1.93 o
  -7   9   6        5.15        1.89      1.82 o
  -6   9   6      492.49      458.05     15.02 o
  -5   9   6       78.38       78.21      5.26 o
  -4   9   6       10.52       13.27      2.96 o
  -3   9   6       27.77       31.37      2.72 o
  -2   9   6        3.51        3.24      1.45 o
  -1   9   6       56.51       49.15      3.39 o
   0   9   6       31.46       34.36      2.47 o
   1   9   6      709.43      707.70      9.51 o
   2   9   6      133.79      110.82      4.02 o
   3   9   6        9.92       12.80      1.91 o
   4   9   6        0.17        0.00      1.34 o
   5   9   6       13.63       18.44      2.20 o
   6   9   6       76.15       76.27      4.01 o
 -10  10   6       48.59       46.59      4.50 o
  -9  10   6        9.20        5.37      2.32 o
  -8  10   6      117.25      109.55      5.15 o
  -7  10   6       13.33       12.57      2.65 o
  -6  10   6       27.84       34.48      3.54 o
  -5  10   6      283.77      271.21     14.81 o
  -4  10   6      151.83      154.94      5.65 o
  -3  10   6        3.34        0.36      2.35 o
  -2  10   6       37.40       37.73      2.81 o
  -1  10   6       70.61       69.85      3.67 o
   0  10   6       11.22        7.50      1.95 o
   1  10   6      114.70      112.57      3.94 o
   2  10   6      400.36      396.73      8.41 o
   3  10   6       47.90       53.32      3.86 o
   4  10   6        3.41        1.05      1.47 o
   5  10   6       38.88       36.18      2.96 o
  -9  11   6       24.82       34.65      4.01 o
  -8  11   6       14.64       15.02      2.60 o
  -7  11   6       13.54       13.40      4.01 o
  -6  11   6        0.00        0.00      1.99 o
  -5  11   6       10.34        3.84      2.21 o
  -4  11   6       43.69       47.13      4.30 o
  -3  11   6       30.02       30.81      3.00 o
  -2  11   6        0.32        0.00      1.46 o
  -1  11   6        9.16        4.59      1.78 o
   0  11   6       44.23       44.47      2.77 o
   1  11   6        0.30        0.30      1.38 o
   2  11   6        4.05        3.96      1.61 o
   3  11   6      130.36      131.16      5.01 o
   4  11   6       82.64       84.23      4.45 o
  -8  12   6       13.09        8.28      2.69 o
  -7  12   6      202.07      194.77      9.94 o
  -6  12   6       56.82       49.70      4.37 o
  -5  12   6        6.48        2.95      2.21 o
  -4  12   6        4.66        3.63      2.15 o
  -3  12   6        9.35        6.33      2.40 o
  -2  12   6       12.42       11.34      2.08 o
  -1  12   6        1.70        1.93      1.71 o
   0  12   6      156.41      163.01      4.89 o
   1  12   6       13.44        9.53      1.88 o
   2  12   6        1.49        1.46      1.51 o
   3  12   6        0.72        0.00      1.46 o
  -7  13   6       34.87       33.30      4.07 o
  -6  13   6      199.44      190.96      7.41 o
  -5  13   6        0.09        1.31      2.26 o
  -4  13   6       20.14       15.96      3.10 o
  -3  13   6        6.64        4.63      2.81 o
  -2  13   6        8.81        5.65      2.46 o
  -1  13   6       91.50       93.17      4.03 o
   0  13   6      125.99      128.63      4.62 o
   1  13   6      234.70      256.74      5.95 o
   2  13   6       33.09       43.83      3.25 o
  -3  14   6       39.29       25.28      3.67 o
  -2  14   6       67.66       71.80      6.21 o
 -12   1   7       56.27       49.57      3.62 o
 -11   1   7        5.20        3.29      1.82 o
 -10   1   7       27.68       24.87      2.37 o
  -9   1   7      210.04      210.13      4.79 o
  -8   1   7        6.51        7.43      1.30 o
  -7   1   7        9.17       11.76      1.29 o
  -6   1   7       56.85       61.10      2.00 o
  -5   1   7      131.27      139.83      4.92 o
  -4   1   7       61.58       59.95      3.21 o
  -3   1   7       10.60       12.35      2.06 o
  -2   1   7      419.87      440.72      9.62 o
  -1   1   7       89.87       98.93      5.19 o
   0   1   7        0.06        0.23      2.22 o
   1   1   7       80.84       76.38      6.15 o
   2   1   7      165.78      158.83      6.19 o
   3   1   7        6.87        6.93      1.40 o
   4   1   7      208.38      212.16      6.83 o
   5   1   7       66.98       68.98      3.61 o
   6   1   7       81.53       82.11      4.26 o
 -12   2   7        2.26        6.80      2.14 o
 -11   2   7       32.56       29.18      2.80 o
 -10   2   7      260.37      258.05      8.22 o
  -9   2   7       14.78       14.64      2.30 o
  -8   2   7       99.36      109.17      5.86 o
  -7   2   7      114.61      115.49      4.04 o
  -6   2   7      220.00      221.59      4.40 o
  -5   2   7       65.94       71.59      3.28 o
  -4   2   7       39.21       34.07      3.70 o
  -3   2   7       29.37       31.30      3.24 o
  -2   2   7      139.19      127.30      5.49 o
  -1   2   7      407.00      411.43     10.32 o
   0   2   7       99.86       94.37      5.44 o
   1   2   7      348.45      332.64      8.85 o
   2   2   7       60.28       68.67      2.40 o
   3   2   7       74.94       80.97      2.88 o
   4   2   7       84.60       73.91      3.21 o
   5   2   7       52.84       48.20      3.24 o
   6   2   7       47.16       46.51      3.60 o
 -12   3   7        2.29        3.60      1.96 o
 -11   3   7       35.90       36.30      2.81 o
 -10   3   7        5.29        3.82      2.24 o
  -9   3   7      172.28      175.89      4.54 o
  -8   3   7       38.95       40.78      2.53 o
  -7   3   7       22.93       18.20      1.83 o
  -6   3   7       59.09       55.68      3.64 o
  -5   3   7       10.00        8.94      1.16 o
  -4   3   7       53.77       51.98      4.52 o
  -3   3   7        0.10        0.00      2.03 o
  -2   3   7      276.53      281.02      7.82 o
  -1   3   7      128.23      136.20      5.68 o
   0   3   7       68.02       82.46     10.35 o
   1   3   7       61.84       73.81      8.45 o
   2   3   7        5.48        4.02      1.15 o
   3   3   7      224.37      227.15      4.67 o
   4   3   7      158.69      180.65      4.62 o
   5   3   7       48.30       57.90      3.20 o
   6   3   7      121.01      120.84      4.39 o
 -12   4   7       10.03       11.28      2.13 o
 -11   4   7       88.29       83.88      4.08 o
 -10   4   7       50.29       58.89      3.35 o
  -9   4   7      290.86      300.13      6.60 o
  -8   4   7       48.19       53.06      3.10 o
  -7   4   7       33.82       26.86      2.24 o
  -6   4   7       46.24       47.26      4.19 o
  -5   4   7        0.38        0.89      2.20 o
  -4   4   7      215.76      219.54      7.39 o
  -3   4   7      141.90      152.54      6.98 o
  -2   4   7      100.73      107.13      5.44 o
  -1   4   7        1.11        0.00      2.10 o
   0   4   7       32.69       33.21      3.64 o
   1   4   7      205.85      196.15      7.07 o
   2   4   7        0.18        1.37      1.01 o
   3   4   7       71.99       72.72      3.12 o
   4   4   7      283.09      286.16      5.86 o
   5   4   7        8.47        7.28      1.70 o
   6   4   7       11.33       14.37      2.05 o
 -11   5   7       40.74       49.04      3.52 o
 -10   5   7       60.33       44.68      3.30 o
  -9   5   7        3.29        1.86      1.43 o
  -8   5   7        3.51        1.89      1.69 o
  -7   5   7       42.92       41.84      2.69 o
  -6   5   7      416.98      430.77      7.60 o
  -5   5   7      178.94      187.67      5.44 o
  -4   5   7      671.97      684.26     11.09 o
  -3   5   7       47.35       47.04      3.39 o
  -2   5   7       33.41       41.76      4.78 o
  -1   5   7        7.57        4.89      2.20 o
   0   5   7       32.90       30.02      3.62 o
   1   5   7      663.95      667.20      9.70 o
   2   5   7       76.69       72.67      2.85 o
   3   5   7      312.62      305.39      6.23 o
   4   5   7       35.69       33.90      2.93 o
   5   5   7       59.64       59.39      4.24 o
   6   5   7        6.27        4.63      1.71 o
 -11   6   7       18.65       14.77      2.34 o
 -10   6   7        8.30       10.43      2.12 o
  -9   6   7        0.13        0.00      1.41 o
  -8   6   7       19.76       16.95      2.16 o
  -7   6   7       21.52       17.87      3.61 o
  -6   6   7       11.53        8.97      1.83 o
  -5   6   7        0.10        0.00      1.40 o
  -4   6   7       21.87       21.78      2.65 o
  -3   6   7       59.53       63.01      3.89 o
  -2   6   7        2.37        5.21      2.18 o
  -1   6   7       30.53       38.99      3.94 o
   0   6   7       24.52       28.47      2.31 o
   1   6   7       20.15       20.98      1.86 o
   2   6   7       73.11       73.60      3.11 o
   3   6   7       46.71       48.41      3.34 o
   4   6   7       51.87       48.90      3.05 o
   5   6   7        1.03        0.00      1.34 o
 -10   7   7        3.01        5.02      1.77 o
  -9   7   7        1.06        0.00      1.45 o
  -8   7   7        0.00        0.00      1.75 o
  -7   7   7       20.47       20.92      3.23 o
  -6   7   7       78.03       74.52      3.86 o
  -5   7   7       49.25       50.31      3.39 o
  -4   7   7        4.34        2.74      2.39 o
  -3   7   7       18.09       14.34      1.56 o
  -2   7   7        5.20        3.41      1.36 o
  -1   7   7        9.42       10.84      2.61 o
   0   7   7       14.34        8.65      1.85 o
   1   7   7       79.55       93.64      3.42 o
   2   7   7       21.22       20.73      2.16 o
   3   7   7       14.23       15.01      2.19 o
   4   7   7        4.46        4.19      1.59 o
   5   7   7        0.01        0.00      1.46 o
 -10   8   7      107.47       98.82      6.69 o
  -9   8   7       42.97       44.94      5.85 o
  -8   8   7       18.44       23.59      3.19 o
  -7   8   7      165.02      149.07      7.59 o
  -6   8   7       14.43       13.68      2.27 o
  -5   8   7       14.45       10.13      2.08 o
  -4   8   7      122.69      121.29      4.88 o
  -3   8   7       61.62       65.25      3.92 o
  -2   8   7        0.58        0.59      1.12 o
  -1   8   7       10.65       11.31      1.69 o
   0   8   7      270.06      263.14      6.39 o
   1   8   7        3.11        2.75      1.53 o
   2   8   7        5.00        6.02      1.75 o
   3   8   7       27.98       37.18      2.82 o
   4   8   7       56.99       72.02      3.77 o
  -9   9   7        0.29        0.00      1.84 o
  -8   9   7       17.64       10.47      3.85 o
  -7   9   7        0.64        0.00      1.90 o
  -6   9   7      177.42      186.50      5.81 o
  -5   9   7       96.07      108.55      4.91 o
  -4   9   7      106.69      118.25      7.30 o
  -3   9   7       18.08       23.61      2.75 o
  -2   9   7       26.15       30.46      2.73 o
  -1   9   7       18.65       23.26      2.11 o
   0   9   7        0.10        2.55      1.54 o
   1   9   7      427.02      446.26      7.64 o
   2   9   7       15.19       21.03      3.19 o
   3   9   7       14.81       17.64      2.15 o
  -8  10   7        4.66        4.25      2.36 o
  -7  10   7        0.20        1.23      2.08 o
  -6  10   7       34.61       22.98      3.38 o
  -5  10   7        0.80        0.00      1.68 o
  -4  10   7        3.53        3.21      1.87 o
  -3  10   7       25.25       24.30      2.88 o
  -2  10   7        0.41        2.68      1.76 o
  -1  10   7       55.34       52.52      3.75 o
   0  10   7       27.05       31.36      2.51 o
   1  10   7       98.68       88.78      4.66 o
   2  10   7       23.23       27.42      2.51 o
  -6  11   7        0.60        2.06      2.24 o
  -5  11   7       11.09        8.96      2.96 o
  -4  11   7       17.94       15.74      2.52 o
  -3  11   7       54.55       62.83      4.28 o
  -2  11   7      217.29      232.69      6.95 o
  -1  11   7       28.35       33.95      3.11 o
   0  11   7       19.60       19.65      2.27 o
 -10   0   8      844.45      780.63     16.04 o
  -9   0   8       33.38       56.48      4.06 o
  -8   0   8       79.49      108.41      5.33 o
  -7   0   8       19.22       17.07      2.00 o
  -6   0   8       19.27       13.37      6.77 o
  -5   0   8        7.13        5.77      2.87 o
  -4   0   8        4.66        0.90      3.61 o
  -3   0   8      266.80      283.02     13.85 o
  -2   0   8       30.60       24.99      5.72 o
  -1   0   8       66.88       68.35      8.73 o
   0   0   8        1.45        0.00      3.61 o
   1   0   8        8.15       10.54      4.82 o
   2   0   8       10.87       11.14      5.12 o
   3   0   8      136.37      157.10      6.46 o
 -10   1   8        0.61        2.06      3.66 o
  -9   1   8        0.66        0.00      1.19 o
  -8   1   8        8.45        7.47      1.75 o
  -7   1   8        9.23        7.74      1.80 o
  -6   1   8       10.18       10.17      6.47 o
  -5   1   8       35.26       40.20      5.00 o
  -4   1   8      201.95      206.07      8.58 o
  -3   1   8        1.53        2.24      2.20 o
  -2   1   8       18.86       16.86      3.62 o
  -1   1   8        7.54        7.65      3.08 o
   0   1   8        1.21        6.12      3.08 o
   1   1   8       40.72       48.55      5.64 o
   2   1   8      121.50      123.79      8.62 o
   3   1   8      116.70      120.34      4.16 o
 -10   2   8       99.57       90.97      4.72 o
  -9   2   8       21.51       17.78      2.09 o
  -8   2   8        2.18        0.00      1.19 o
  -7   2   8       23.70       21.93      1.81 o
  -6   2   8       72.52       66.84      2.65 o
  -5   2   8       49.67       47.87      7.53 o
  -4   2   8        0.26        0.75      2.55 o
  -3   2   8      106.18      101.04      5.79 o
  -2   2   8        0.00        0.00      1.72 o
  -1   2   8        1.36        3.09      2.79 o
   0   2   8       65.33       66.24     10.72 o
   1   2   8       72.26       71.45      6.59 o
   2   2   8        1.66        0.00      2.60 o
   3   2   8       13.52        8.30      1.77 o
 -10   3   8       77.49       64.01      5.61 o
  -9   3   8       11.25       11.71      1.95 o
  -8   3   8        1.37        2.16      1.32 o
  -7   3   8      118.56      107.01      3.56 o
  -6   3   8        9.46        8.31      1.74 o
  -5   3   8      158.33      162.15      5.43 o
  -4   3   8        4.03        2.79      1.29 o
  -3   3   8       40.98       43.30      4.11 o
  -2   3   8       27.72       30.50      5.49 o
  -1   3   8       29.63       27.57      4.43 o
   0   3   8      321.70      328.09     12.16 o
   1   3   8      155.02      153.14      6.78 o
   2   3   8       41.48       45.04      2.52 o
   3   3   8      121.10      127.81      4.29 o
  -9   4   8       28.82       39.58      2.94 o
  -8   4   8        9.07       15.92      2.43 o
  -7   4   8       27.42       27.93      2.23 o
  -6   4   8      138.70      132.78     11.44 o
  -5   4   8        1.83        1.70      1.65 o
  -4   4   8        3.44        4.55      2.26 o
  -3   4   8        0.83        1.20      2.44 o
  -2   4   8        4.21        6.84      2.46 o
  -1   4   8        1.12        0.00      2.14 o
   0   4   8       21.82       22.10      3.52 o
   1   4   8      199.81      205.90     15.98 o
   2   4   8        0.63        0.00      1.23 o
   3   4   8        1.61        5.12      1.55 o
  -9   5   8        1.27        0.78      1.55 o
  -8   5   8       17.93       19.46      2.16 o
  -7   5   8        3.06        3.18      1.76 o
  -6   5   8       31.40       31.83      3.37 o
  -5   5   8        0.95        2.15      1.65 o
  -4   5   8       23.34       22.08      2.46 o
  -3   5   8        0.02        0.15      1.48 o
  -2   5   8       28.25       31.59      3.87 o
  -1   5   8       39.76       38.27      4.10 o
   0   5   8       11.23        2.34      3.11 o
   1   5   8      109.71      122.87      3.86 o
   2   5   8        0.33        1.90      1.31 o
  -8   6   8       11.27        8.53      2.47 o
  -7   6   8       64.47       56.93      4.21 o
  -6   6   8       46.75       53.89      8.73 o
  -5   6   8      164.71      156.54      4.95 o
  -4   6   8        4.79        3.38      1.83 o
  -3   6   8        3.85        3.64      1.82 o
  -2   6   8        3.88        5.39      2.56 o
  -1   6   8        0.02        0.00      2.25 o
   0   6   8      216.22      236.40     19.29 o
   1   6   8       30.52       35.11      2.48 o
  -7   7   8       61.57       61.63     17.46 o
  -6   7   8       24.44       29.44      2.97 o
  -5   7   8        0.16        2.43      1.75 o
  -4   7   8        0.05        0.00      1.63 o
  -3   7   8        0.36        0.31      1.78 o
  -2   7   8       77.40       79.41      4.27 o
  -1   7   8      198.38      211.83      6.00 o
   0   7   8       77.26       85.16      4.24 o
  -5   8   8       43.08       45.72      3.57 o
  -4   8   8       38.41       32.49      3.14 o
  -3   8   8       94.22       82.93      3.45 o
  -2   8   8       79.44       66.72      3.45 o
  -1   8   8        8.83        8.43      1.82 o
 
